# Supplementary material for: Species-level microbiota of ticks and fleas from Marmota himalayana in the Qinghai-Tibet Plateau
Source: Front Microbiol. 2023 Jun 21;14:1188155. doi: 10.3389/fmicb.2023.1188155 (PMC10320725; doi:10.3389/fmicb.2023.1188155)
Supplement: Supplementary file 1 [file Data_Sheet_1.zip]

Archive with 8 entries (8 files):
- Contents of supplementary material.DOCX
- Image S1.TIF
- Image S2.TIF
- Table S1.XLSX
- Table S2.XLSX
- Table S3.XLSX
- Table S4.XLSX
- Table S5.XLSX
