# Supplementary material for: Species-level microbiota of ticks and fleas from Marmota himalayana in the Qinghai-Tibet Plateau
Source: Front Microbiol. 2023 Jun 21;14:1188155. doi: 10.3389/fmicb.2023.1188155 (PMC10320725; doi:10.3389/fmicb.2023.1188155)
Supplement: Supplementary file 1 [file Data_Sheet_1.zip › Table S1.XLSX]

## Sheet: Sheet1
Table S1. Information of vectors enrolled the study.
Sample number	Sample type	Sample pool	Collection time	Vector species
1	Tick	T1	201807	Haemaphysalis qinghaiensis
2			201807
3			201807
4			201807
5		T2	201807
6			201807
7		T3	201808
8		T4	201808
9			201808
10		T5	201809
11		T6	201808
12			201807
13			201808
14			201808
15		T7	201809
16			201809
17			201809
18		T8	201808
19			201808
20			201807
21			201807
22			201809
23			201808
24			201807
25			201809
1	Flea	F1	201807	Oropsylla silantiewi
2			201807
3			201807
4		F2	201807
5			201807
6			201808
7		F3	201808
8			201808
9			201808
10		F4	201808
11			201808
12			201808
13		F5	201808	Callopsylla dolabris
14			201808
15			201808
16		F6	201809
17			201809
18			201809
19		F7	201809
20			201809
21			201809
22		F8	201809
23			201809
24			201809
