# Supplementary material for: Species-level microbiota of ticks and fleas from Marmota himalayana in the Qinghai-Tibet Plateau
Source: Front Microbiol. 2023 Jun 21;14:1188155. doi: 10.3389/fmicb.2023.1188155 (PMC10320725; doi:10.3389/fmicb.2023.1188155)
Supplement: Supplementary file 1 [file Data_Sheet_1.zip › Table S2.XLSX]

## Sheet: Sheet1
Table S2. Quality control yields of 16S rDNA sequencing by Pacbio.
Sample Pool	Raw Reads	Qualified	Nochime	Base(nt)	AvgLen(nt)	Q20	Q30	GC%	Effective%
F1	8790	7060	5996	8742817	1458	99.56	99.16	50.04	68.21
F2	10650	8832	7088	10289840	1452	99.62	99.25	49.97	66.55
F3	11623	9691	8467	12380046	1462	99.66	99.28	50.31	72.85
F4	17603	14355	12924	18827404	1457	99.59	99.2	50.58	73.42
F5	12969	10688	9403	13672724	1454	99.64	99.27	51.5	72.5
F6	9903	8131	6657	9702190	1457	99.56	99.15	51.03	67.22
F7	16091	13508	12692	18422696	1452	99.71	99.36	50.56	78.88
F8	10461	8678	7275	10450625	1437	99.65	99.28	49.75	69.54
T1	6256	5172	4567	6597781	1445	99.73	99.37	53.46	73
T2	10305	8601	7857	11396224	1450	99.73	99.41	53.01	76.24
T3	16007	13508	13099	19121520	1460	99.71	99.35	51.46	81.83
T4	13474	11397	10902	15552049	1427	99.75	99.41	54.58	80.91
T5	22506	19486	19233	27116097	1410	99.78	99.48	54.84	85.46
T6	14135	11873	11001	15684816	1426	99.72	99.39	53.64	77.83
T7	26924	23069	22713	32831908	1446	99.77	99.44	52.83	84.36
T8	25433	21791	21388	30626760	1432	99.79	99.47	53.33	84.1
Sample Name: The name of samples.
Raw Reads:The number of raw 16S rRNA reads for each sample.
Qualified:The number of high quality reads generated by quality control process.
Non Chime: The number of reads after chimera checking.
Base(nt):The total number of bases.
AvgLen(nt): The average length of high-quality reads.
Q20:(Phred quality score 20) incorrect base call probability of 1 in 100 times.
Q30:(Phred quality score 30) incorrect base call probability of 1 in 1000 times.
GC%:GC-content is the percentage of nitrogenous bases in qualified reads.
Effective%:Proportion of high quality reads in raw reads.
