# Supplementary material for: Species-level microbiota of ticks and fleas from Marmota himalayana in the Qinghai-Tibet Plateau
Source: Front Microbiol. 2023 Jun 21;14:1188155. doi: 10.3389/fmicb.2023.1188155 (PMC10320725; doi:10.3389/fmicb.2023.1188155)
Supplement: Supplementary file 1 [file Data_Sheet_1.zip › Table S3.XLSX]

## Sheet: tick_OPU_table
OPU_num	Taxon	Toxonomy	Sample No.	T1	T2	T3	T4	T5	T6	T7	T8
			Total Reads	3853	7616	12387	10604	19206	9583	22127	20962	106338
OPU_221	Sphingomonas echinoides	k__Bacteria;p__Proteobacteria;c__Alphaproteobacteria;o__Sphingomonadales;f__Sphingomonadaceae;g__Sphingomonas;s__Sphingomonas echinoides	25852	591	1905	2002	3682	17044	623	3	2
OPU_1162	Staphylococcus equorum	k__Bacteria;p__Firmicutes;c__Bacilli;o__Bacillales;f__Staphylococcaceae;g__Staphylococcus;s__Staphylococcus equorum	11291	21	621	4932	1286	153	32	2797	1449
OPU_421	Anaplasma phagocytophilum*	k__Bacteria;p__Proteobacteria;c__Alphaproteobacteria;o__Rickettsiales;f__Anaplasmataceae;g__Anaplasma;s__Anaplasma sp1	5431	0	0	0	0	0	0	5394	37
OPU_1140	Staphylococcus simulans*	k__Bacteria;p__Firmicutes;c__Bacilli;o__Bacillales;f__Staphylococcaceae;g__Staphylococcus;s__Staphylococcus simulans	2497	0	103	34	0	6	0	2340	14
OPU_027	Acinetobacter lwoffii*	k__Bacteria;p__Proteobacteria;c__Gammaproteobacteria;o__Pseudomonadales;f__Moraxellaceae;g__Acinetobacter;s__Acinetobacter lwoffii	846	0	818	0	2	1	0	0	25
OPU_329	Pannonibacter phragmitetus*	k__Bacteria;p__Proteobacteria;c__Alphaproteobacteria;o__Rhodobacterales;f__Rhodobacteraceae;g__Pannonibacter;s__Pannonibacter phragmitetus	561	1	7	13	14	125	0	165	236
OPU_023	Acinetobacter lactucae	k__Bacteria;p__Proteobacteria;c__Gammaproteobacteria;o__Pseudomonadales;f__Moraxellaceae;g__Acinetobacter;s__Acinetobacter lactucae/dijkshoorniae	290	0	196	1	0	0	0	0	93
OPU_805	Haematomicrobium sanguinis*	k__Bacteria;p__Actinobacteria;c__Actinobacteria;o__Micrococcales;f__Micrococcaceae;g__Haematomicrobium;s__Haematomicrobium sanguinis	262	3	5	7	5	65	7	84	86
OPU_1214	Aerococcus viridans*	k__Bacteria;p__Firmicutes;c__Bacilli;o__Lactobacillales;f__Aerococcaceae;g__Aerococcus;s__Aerococcus viridans	210	3	147	2	2	0	0	1	55
OPU_789	Glutamicibacter ardleyensis	k__Bacteria;p__Actinobacteria;c__Actinobacteria;o__Micrococcales;f__Micrococcaceae;g__Glutamicibacter;s__Glutamicibacter ardleyensis	189	22	44	18	37	24	2	36	6
OPU_1138	Staphylococcus epidermidis*	k__Bacteria;p__Firmicutes;c__Bacilli;o__Bacillales;f__Staphylococcaceae;g__Staphylococcus;s__Staphylococcus epidermidis	159	1	1	0	0	1	2	78	76
OPU_1088	Brevibacterium frigoritolenrans	k__Bacteria;p__Actinobacteria;c__Actinobacteria;o__Micrococcales;f__Brevibacteriaceae;g__Brevibacterium;s__Brevibacterium frigoritolenrans	157	21	0	0	0	0	8	9	119
OPU_809	Arthrobacter citreus	k__Bacteria;p__Actinobacteria;c__Actinobacteria;o__Micrococcales;f__Micrococcaceae;g__Arthrobacter;s__Arthrobacter citreus	151	96	0	0	0	43	1	11	0
OPU_1166	Jeotgalicoccus coquinae	k__Bacteria;p__Firmicutes;c__Bacilli;o__Bacillales;f__Staphylococcaceae;g__Jeotgalicoccus;s__Jeotgalicoccus coquinae	147	0	0	15	123	0	0	0	9
OPU_1288	Ruminococcus bromii	k__Bacteria;p__Firmicutes;c__Clostridia;o__Clostridiales;f__Ruminococcaceae;g__Ruminococcus;s__Ruminococcus bromii	128	122	2	0	0	0	0	4	0
OPU_1090	Bacillus simplex	k__Bacteria;p__Firmicutes;c__Bacilli;o__Bacillales;f__Bacillaceae;g__Bacillus;s__Bacillus simplex	90	4	1	0	0	0	4	0	81
OPU_402	Skermanella stibiiresistens	k__Bacteria;p__Proteobacteria;c__Alphaproteobacteria;o__Rhodospirillales;f__Rhodospirillaceae;g__Skermanella;s__Skermanella stibiiresistens	83	2	1	2	10	0	27	25	16
OPU_1380	Romboutsia lituseburansis	k__Bacteria;p__Firmicutes;c__Clostridia;o__Clostridiales;f__Clostridiaceae;g__Romboutsia;s__Romboutsia lituseburansis	70	0	0	0	0	1	0	2	67
OPU_1071	Planomicrobium glaciei	k__Bacteria;p__Firmicutes;c__Bacilli;o__Bacillales;f__Planococcaceae;g__Planomicrobium;s__Planomicrobium glaciei	67	6	4	7	2	2	2	13	31
OPU_279	Methylobacterium iners	k__Bacteria;p__Proteobacteria;c__Alphaproteobacteria;o__Rhizobiales;f__Methylobacteriaceae;g__Methylobacterium;s__Methylobacterium iners	58	0	0	0	56	0	2	0	0
OPU_1378	Romboutsia ilealis	k__Bacteria;p__Firmicutes;c__Clostridia;o__Clostridiales;f__Clostridiaceae;g__Romboutsia;s__Romboutsia ilealis	57	0	0	0	1	0	0	30	26
OPU_1195	Streptococcus halotolerans*	k__Bacteria;p__Firmicutes;c__Bacilli;o__Lactobacillales;f__Streptococcaceae;g__Streptococcus;s__Streptococcus halotolerans	56	0	5	5	1	0	7	38	0
OPU_151	Pelomonas aquatica	k__Bacteria;p__Proteobacteria;c__Betaproteobacteria;o__Burkholderiales;f__Comamonadaceae;g__Pelomonas;s__Pelomonas aquatica	51	0	0	0	0	3	0	22	26
OPU_1186	Lactobacillus reuteri	k__Bacteria;p__Firmicutes;c__Bacilli;o__Lactobacillales;f__Lactobacillaceae;g__Lactobacillus;s__Lactobacillus reuteri	49	33	11	0	1	0	0	4	0
OPU_776	Corynebacterium faecale	k__Bacteria;p__Actinobacteria;c__Actinobacteria;o__Actinomycetales;f__Corynebacteriaceae;g__Corynebacterium;s__Corynebacterium faecale	46	0	1	0	45	0	0	0	0
OPU_006	Pantoea anthophila*	k__Bacteria;p__Proteobacteria;c__Gammaproteobacteria;o__Enterobacteriales;f__Erwiniaceae;g__Pantoea;s__Pantoea anthophila	44	0	42	0	2	0	0	0	0
OPU_1085	Bacillus wiedmannii	k__Bacteria;p__Firmicutes;c__Bacilli;o__Bacillales;f__Bacillaceae;g__Bacillus;s__Bacillus wiedmannii	42	0	3	30	0	5	0	2	2
OPU_287	Microvirga soli	k__Bacteria;p__Proteobacteria;c__Alphaproteobacteria;o__Rhizobiales;f__Methylobacteriaceae;g__Microvirga;s__Microvirga soli	37	0	1	1	1	0	20	11	3
OPU_1100	Sporosarcina psychrophila	k__Bacteria;p__Firmicutes;c__Bacilli;o__Bacillales;f__Planococcaceae;g__Sporosarcina;s__Sporosarcina psychrophila	36	0	0	1	0	1	1	29	4
OPU_071	Acidibacter ferrireducens	k__Bacteria;p__Proteobacteria;c__Gammaproteobacteria;o__Unclassified order;f__Unclassified family;g__Acidibacter;s__Acidibacter ferrireducens	35	0	0	0	0	0	0	1	34
OPU_374	Belnapia moabensis	k__Bacteria;p__Proteobacteria;c__Alphaproteobacteria;o__Rhodospirillales;f__Acetobacteraceae;g__Belnapia;s__Belnapia moabensis	35	0	0	0	13	1	17	2	2
OPU_370	Roseomonas aquatica	k__Bacteria;p__Proteobacteria;c__Alphaproteobacteria;o__Rhodospirillales;f__Acetobacteraceae;g__Roseomonas;s__Roseomonas aquatica	33	1	0	0	16	0	13	1	2
OPU_153	Aquabacterium commune	k__Bacteria;p__Proteobacteria;c__Betaproteobacteria;o__Unclassified Burkholderiales;f__Unclassified family;g__Aquabacterium;s__Aquabacterium commune	32	0	1	0	0	1	0	19	11
OPU_1066	Psychrobacillus psychrotolerans	k__Bacteria;p__Firmicutes;c__Bacilli;o__Bacillales;f__Bacillaceae;g__Psychrobacillus;s__Psychrobacillus psychrotolerans/psychrodurans	31	3	0	0	1	0	0	23	4
OPU_820	Friedmannilla luteola	k__Bacteria;p__Actinobacteria;c__Actinobacteria;o__Actinomycetales;f__Propionibacteriaceae;g__Friedmanniella;s__Friedmannilla luteola	30	0	0	0	0	0	19	10	1
OPU_104	Lautropia mirabilis	k__Bacteria;p__Proteobacteria;c__Betaproteobacteria;o__Burkholderiales;f__Burkholderiaceae;g__Lautropia;s__Lautropia mirabilis	29	0	1	0	6	0	9	0	13
OPU_350	Brevundimonas vedicularis	k__Bacteria;p__Proteobacteria;c__Alphaproteobacteria;o__Caulobacterales;f__Caulobacteraceae;g__Brevundimonas;s__Brevundimonas vedicularis	29	0	0	1	1	4	0	18	5
OPU_1046	Bacillus herbersteinensis	k__Bacteria;p__Firmicutes;c__Bacilli;o__Bacillales;f__Bacillaceae;g__Bacillus;s__Bacillus herbersteinensis	28	1	0	0	0	0	0	27	0
OPU_593	Aridibacter famidurans	k__Bacteria;p__Acidobacteria;c__Blastocatellia;o__Blastocatellales;f__Blastocatellaceae;g__Aridibacter;s__Aridibacter famidurans	27	0	0	0	0	0	25	2	0
OPU_261	Devosia psychrophila	k__Bacteria;p__Proteobacteria;c__Alphaproteobacteria;o__Rhizobiales;f__Hyphomicrobiaceae;g__Devosia;s__Devosia psychrophila	27	0	0	0	0	0	1	5	21
OPU_1183	Macrococcus hajekii	k__Bacteria;p__Firmicutes;c__Bacilli;o__Bacillales;f__Staphylococcaceae;g__Macrococcus;s__Macrococcus hajekii	25	0	4	0	0	19	1	1	0
OPU_800	Arthrobacter agilis	k__Bacteria;p__Actinobacteria;c__Actinobacteria;o__Micrococcales;f__Micrococcaceae;g__Arthrobacter;s__Arthrobacter agilis	24	0	1	0	3	0	17	2	1
OPU_164	Sphigomonas hankookensis	k__Bacteria;p__Proteobacteria;c__Alphaproteobacteria;o__Sphingomonadales;f__Sphingomonadaceae;g__Sphingomonas;s__Sphigomonas hankookensis	24	0	0	1	0	2	0	21	0
OPU_822	Microlunatus panaciterrae	k__Bacteria;p__Actinobacteria;c__Actinobacteria;o__Actinomycetales;f__Propionibacteriaceae;g__Microlunatus;s__Microlunatus panaciterrae	24	3	1	0	1	0	6	11	2
OPU_373	Dankookia rubra	k__Bacteria;p__Proteobacteria;c__Alphaproteobacteria;o__Rhodospirillales;f__Acetobacteraceae;g__Dankookia;s__Dankookia rubra	24	0	0	0	4	0	13	6	1
OPU_1069	Planomicrobium koreense	k__Bacteria;p__Firmicutes;c__Bacilli;o__Bacillales;f__Planococcaceae;g__Planomicrobium;s__Planomicrobium koreense	22	0	0	0	1	0	2	9	10
OPU_295	Bosea massiliensis	k__Bacteria;p__Proteobacteria;c__Alphaproteobacteria;o__Rhizobiales;f__Bradyrhizobiaceae;g__Bosea;s__Bosea massiliensis	22	0	0	0	1	12	0	1	8
OPU_091	Massilia niabensis	k__Bacteria;p__Proteobacteria;c__Betaproteobacteria;o__Burkholderiales;f__Oxalobacteraceae;g__Massilia;s__Massilia niabensis	22	0	0	0	2	0	10	4	6
OPU_1123	Staphylococcus pettenkoferi	k__Bacteria;p__Firmicutes;c__Bacilli;o__Bacillales;f__Staphylococcaceae;g__Staphylococcus;s__Staphylococcus pettenkoferi	22	0	3	10	0	1	1	0	7
OPU_1188	Lactobacillus taiwanensis	k__Bacteria;p__Firmicutes;c__Bacilli;o__Lactobacillales;f__Lactobacillaceae;g__Lactobacillus;s__Lactobacillus taiwanensis	22	22	0	0	0	0	0	0	0
OPU_799	Citricoccus zhacaiensis	k__Bacteria;p__Actinobacteria;c__Actinobacteria;o__Micrococcales;f__Micrococcaceae;g__Citricoccus;s__Citricoccus zhacaiensis	22	4	0	0	10	2	0	3	3
OPU_334	Rubellimicrobium mesophilum	k__Bacteria;p__Proteobacteria;c__Alphaproteobacteria;o__Rhodobacterales;f__Rhodobacteraceae;g__Rubellimicrobium;s__Rubellimicrobium mesophilum	21	0	0	0	3	0	7	10	1
OPU_569	Hyalangium minutum	k__Bacteria;p__Proteobacteria;c__Deltaproteobacteria;o__Myxococcales;f__Archangiaceae;g__Hyalangium;s__Hyalangium minutum	21	0	0	0	0	0	19	0	2
OPU_738	Microbacterium murale	k__Bacteria;p__Actinobacteria;c__Actinobacteria;o__Micrococcales;f__Microbacteriaceae;g__Microbacterium;s__Microbacterium murale	21	1	0	0	1	0	0	19	0
OPU_073	Povalibacter uvarum	k__Bacteria;p__Proteobacteria;c__Gammaproteobacteria;o__Unclassified Lysobacteriales;f__Povalibacter;g__Povalibacter uvarum	21	0	0	0	0	0	0	0	21
OPU_804	Arthrobacter cystallopoietes	k__Bacteria;p__Actinobacteria;c__Actinobacteria;o__Micrococcales;f__Micrococcaceae;g__Arthrobacter;s__Arthrobacter cystallopoietes	20	16	0	0	0	1	0	2	1
OPU_1171	Salinicoccus kunmingensis	k__Bacteria;p__Firmicutes;c__Bacilli;o__Bacillales;f__Staphylococcaceae;g__Salinicoccus;s__Salinicoccus kunmingensis	19	0	0	0	0	0	0	0	19
OPU_838	Actinoplanes lichenis	k__Bacteria;p__Actinobacteria;c__Actinobacteria;o__Micromonosporales;f__Micromonosporaceae;g__Actinoplanes;s__Actinoplanes lichenis	18	0	0	0	0	0	2	13	3
OPU_002	Serratia proteamaulans*	k__Bacteria;p__Proteobacteria;c__Gammaproteobacteria;o__Enterobacteriales;f__Yersiniaceae;g__Serratia;s__Serratia proteamaulans	18	18	0	0	0	0	0	0	0
OPU_1453	Pseudarthrobacter siccitolerans	k__Bacteria;p__Actinobacteria;c__Actinobacteria;o__Micrococcales;f__Micrococcaceae;g__Pseudarthrobacter;s__Pseudarthrobacter siccitolerans	18	0	0	0	0	0	10	5	3
OPU_1202	Enterococcus thailandicus	k__Bacteria;p__Firmicutes;c__Bacilli;o__Lactobacillales;f__Enterococcaceae;g__Enterococcus;s__Enterococcus thailandicus	18	0	2	16	0	0	0	0	0
OPU_781	Brachybacterium tyrofermentans	k__Bacteria;p__Actinobacteria;c__Actinobacteria;o__Micrococcales;f__Dermabacteraceae;g__Brachybacterium;s__Brachybacterium tyrofermentans	18	3	1	1	0	0	0	13	0
OPU_791	Paenigutamicibacter sulfureus	k__Bacteria;p__Actinobacteria;c__Actinobacteria;o__Micrococcales;f__Micrococcaceae;g__Paeniglutamicibacter;s__Paenigutamicibacter sulfureus	17	10	0	1	0	0	0	6	0
OPU_1196	Facklamia tabacinasalis	k__Bacteria;p__Firmicutes;c__Bacilli;o__Lactobacillales;f__Aerococcaceae;g__Facklamia;s__Facklamia tabacinasalis	17	0	1	0	0	0	0	0	16
OPU_1381	Intestinibacter bartlettii	k__Bacteria;p__Firmicutes;c__Clostridia;o__Clostridiales;f__Clostridiaceae;g__Intestinibacter;s__Intestinibacter bartlettii	16	0	0	0	0	0	0	2	14
OPU_173	Sphingomonas flava	k__Bacteria;p__Proteobacteria;c__Alphaproteobacteria;o__Sphingomonadales;f__Sphingomonadaceae;g__Sphingomonas;s__Sphingomonas flava	16	0	0	0	3	0	1	9	3
OPU_047	Lysobacter lycopersici	k__Bacteria;p__Proteobacteria;c__Gammaproteobacteria;o__Lysobacteriales;f__Lysobacteraceae;g__Lysobacter;s__Lysobacter lycopersici	16	0	0	0	0	0	0	0	16
OPU_1067	Paenisporosarcina macmurdoensis	k__Bacteria;p__Firmicutes;c__Bacilli;o__Bacillales;f__Planococcaceae;g__Paenisporosarcina;s__Paenisporosarcina macmurdoensis	16	0	0	0	1	0	0	3	12
OPU_1104	Kurthia populi	k__Bacteria;p__Firmicutes;c__Bacilli;o__Bacillales;f__Planococcaceae;g__Kurthia;s__Kurthia populi	16	0	16	0	0	0	0	0	0
OPU_1167	Jeotgalicoccus psychrophilus	k__Bacteria;p__Firmicutes;c__Bacilli;o__Bacillales;f__Staphylococcaceae;g__Jeotgalicoccus;s__Jeotgalicoccus psychrophilus	16	0	0	0	1	0	0	0	15
OPU_627	Vicinamibacter silvestris	k__Bacteria;p__Acidobacteria;c__Vicinamibacteria;o__Unclassified order;f__Vicinamibacteraceae;g__Vicinamibacter;s__Vicinamibacter silvestris	16	1	0	0	2	0	0	4	9
OPU_785	Brevibacterium antiquum	k__Bacteria;p__Actinobacteria;c__Actinobacteria;o__Micrococcales;f__Brevibacteriaceae;g__Brevibacterium;s__Brevibacterium antiquum	15	0	3	2	0	0	0	10	0
OPU_632	Thermoanaerobaculum aquaticum	k__Bacteria;p__Acidobacteria;c__Thermoanaerobaculia;o__Thermoanaerobaculales;f__Thermoanaerobaculaceae;g__Thermoanaerobaculum;s__Thermoanaerobaculum aquaticum	15	0	0	0	0	0	11	0	4
OPU_393	Rubritepida flocculans	k__Bacteria;p__Proteobacteria;c__Alphaproteobacteria;o__Rhodospirillales;f__Acetobacteraceae;g__Rubritepida;s__Rubritepida flocculans	15	0	0	0	1	0	14	0	0
OPU_1206	Desemzia incerta	k__Bacteria;p__Firmicutes;c__Bacilli;o__Lactobacillales;f__Carnobacteriaceae;g__Desemzia;s__Desemzia incerta	15	0	0	0	0	0	0	0	15
OPU_1170	Salinicoccus halodurans	k__Bacteria;p__Firmicutes;c__Bacilli;o__Bacillales;f__Staphylococcaceae;g__Salinicoccus;s__Salinicoccus halodurans	14	0	0	0	0	2	0	0	12
OPU_079	Sulfuricaulis limicola	k__Bacteria;p__Proteobacteria;c__Gammaproteobacteria;o__Acidiferrobacterales;f__Acidiferrobacteraceae;g__Sulfuricaulis;s__Sulfuricaulis limicola	14	0	0	0	0	1	0	6	7
OPU_1075	Planomicrobium stackebrandtii	k__Bacteria;p__Firmicutes;c__Bacilli;o__Bacillales;f__Planococcaceae;g__Planomicrobium;s__Planomicrobium stackebrandtii	14	0	3	5	0	0	1	1	4
OPU_1267	Ruminococcus flavefaciens	k__Bacteria;p__Firmicutes;c__Clostridia;o__Clostridiales;f__Ruminococcaceae;g__Ruminococcus;s__Ruminococcus flavefaciens	13	10	1	0	0	0	0	0	2
OPU_1382	Terrisporobacter petrolearius	k__Bacteria;p__Firmicutes;c__Clostridia;o__Clostridiales;f__Clostridiaceae;g__Terrisporobacter;s__Terrisporobacter petrolearius	13	0	0	0	0	1	0	4	8
OPU_046	Luteimonas soli	k__Bacteria;p__Proteobacteria;c__Gammaproteobacteria;o__Lysobacteriales;f__Lysobacteraceae;g__Luteimonas;s__Luteimonas soli	13	0	0	0	0	0	0	3	10
OPU_596	Blastocatella fastidiosa	k__Bacteria;p__Acidobacteria;c__Blastocatellia;o__Blastocatellales;f__Blastocatellaceae;g__Blastocatella;s__Blastocatella fastidiosa	12	0	0	0	1	0	5	0	6
OPU_156	Rhizobacter gummiphilus	k__Bacteria;p__Proteobacteria;c__Gammaproteobacteria;o__Pseudomonadales;f__Pseudomonadaceae;g__Rhizobacter;s__Rhizobacter gummiphilus	12	0	0	0	0	0	0	0	12
OPU_506	Segetibacter koreensis	k__Bacteria;p__Bacteroidetes;c__Chitinophagia;o__Chitinophagales;f__Chitinophagaceae;g__Segetibacter;s__Segetibacter koreensis	12	0	0	0	3	0	9	0	0
OPU_623	Luteitalea pratensis	k__Bacteria;p__Acidobacteria;c__Vicinamibacteria;o__Unclassified order;f__Vicinamibacteraceae;g__Luteitalea;s__Luteitalea pratensis	12	0	0	0	1	0	3	0	8
OPU_1220	Turicibacter sanguinis*	k__Bacteria;p__Firmicutes;c__Erysipelotrichia;o__Erysipelotrichales;f__Erysipelotrichaceae;g__Turicibacter;s__Turicibacter sanguinis	12	0	0	0	0	0	1	1	10
OPU_1383	Paeniclostridium sordellii*	k__Bacteria;p__Firmicutes;c__Clostridia;o__Clostridiales;f__Clostridiaceae;g__Paeniclostridium;s__Paeniclostridium sordellii	12	0	0	0	0	0	0	4	8
OPU_348	Brevundimonas subvibrioides	k__Bacteria;p__Proteobacteria;c__Alphaproteobacteria;o__Caulobacterales;f__Caulobacteraceae;g__Brevundimonas;s__Brevundimonas subvibrioides	12	0	0	0	0	0	0	0	12
OPU_1369	Clostridium uliginosum	k__Bacteria;p__Firmicutes;c__Clostridia;o__Clostridiales;f__Clostridiaceae;g__Clostridium;s__Clostridium uliginosum	12	0	0	0	0	0	0	0	12
OPU_752	Cellulomonas aerilata	k__Bacteria;p__Actinobacteria;c__Actinobacteria;o__Micrococcales;f__Cellulomonadaceae;g__Cellulomonas;s__Cellulomonas aerilata	11	0	0	0	1	1	6	1	2
OPU_336	Rubellimicrobium aerolatum	k__Bacteria;p__Proteobacteria;c__Alphaproteobacteria;o__Rhodobacterales;f__Rhodobacteraceae;g__Rubellimicrobium;s__Rubellimicrobium aerolatum	11	0	0	0	2	0	4	5	0
OPU_502	Terrimonas arctica	k__Bacteria;p__Bacteroidetes;c__Chitinophagia;o__Chitinophagales;f__Chitinophagaceae;g__Terrimonas;s__Terrimonas arctica	11	0	0	0	0	0	0	0	11
OPU_567	Pyxidicoccus fallax	k__Bacteria;p__Proteobacteria;c__Deltaproteobacteria;o__Myxococcales;f__Cystobacterineae;g__Myxococcaceae;s__Pyxidicoccus;Pyxidicoccus fallax	11	0	0	0	7	0	4	0	0
OPU_205	Sphingomonas lutea	k__Bacteria;p__Proteobacteria;c__Alphaproteobacteria;o__Sphingomonadales;f__Sphingomonadaceae;g__Sphingomonas;s__Sphingomonas lutea	11	0	0	0	1	0	2	7	1
OPU_1041	Bacillus niacini	k__Bacteria;p__Firmicutes;c__Bacilli;o__Bacillales;f__Bacillaceae;g__Bacillus;s__Bacillus niacini	11	0	0	0	0	0	0	11	0
OPU_061	Luteimonas pelagia	k__Bacteria;p__Proteobacteria;c__Gammaproteobacteria;o__Lysobacteriales;f__Lysobacteraceae;g__Luteimonas;s__Luteimonas pelagia	11	0	0	0	0	0	0	0	11
OPU_1093	Bacillus psychrosacharolyticus	k__Bacteria;p__Firmicutes;c__Bacilli;o__Bacillales;f__Bacillaceae;g__Bacillus;s__Bacillus psychrosacharolyticus	11	11	0	0	0	0	0	0	0
OPU_887	Pseudonocardia sichuanensis	k__Bacteria;p__Actinobacteria;c__Actinobacteria;o__Actinomycetales;f__Pseudonocardiaceae;g__Pseudonocardia;s__Pseudonocardia sichuanensis	11	0	0	0	0	0	2	8	1
OPU_647	Singulisphaera acidiphila	k__Bacteria;p__Planctomycetes;c__Planctomycetacia;o__Planctomycetales;f__Isosphaeraceae;g__Singulisphaera;s__Singulisphaera acidiphila	10	0	0	0	0	0	1	0	9
OPU_940	Blastococcus aggregatus	k__Bacteria;p__Actinobacteria;c__Actinobacteria;o__Geodermatophilales;f__Geodermatophilaceae;g__Blastococcus;s__Blastococcus aggregatus	10	0	0	0	2	0	7	1	0
OPU_790	Glutamicibacter arilaitensis	k__Bacteria;p__Actinobacteria;c__Actinobacteria;o__Micrococcales;f__Micrococcaceae;g__Glutamicibacter;s__Glutamicibacter arilaitensis	10	1	0	2	3	3	0	0	1
OPU_536	Alloprevotella rava*	k__Bacteria;p__Bacteroidetes;c__Bacteroidia;o__Bacteroidales;f__Prevotellaceae;g__Alloprevotella;s__Alloprevotella rava	10	10	0	0	0	0	0	0	0
OPU_376	Belnapia rosea	k__Bacteria;p__Proteobacteria;c__Alphaproteobacteria;o__Rhodospirillales;f__Acetobacteraceae;g__Belnapia;s__Belnapia rosea	10	0	0	0	0	0	2	4	4
OPU_075	Steroidobacter agariperfoans	k__Bacteria;p__Proteobacteria;c__Gammaproteobacteria;o__Nevskiales;f__Nevskiaceae;g__Steroidobacter;s__Steroidobacter agariperfoans	9	0	0	0	0	0	0	1	8
OPU_848	Virgisporangium aurantiacum	k__Bacteria;p__Actinobacteria;c__Actinobacteria;o__Actinomycetales;f__Micromonosporaceae;g__Virgisporangium;s__Virgisporangium aurantiacum	9	0	0	0	1	1	1	0	6
OPU_1318	Lachnobacterium bovis	k__Bacteria;p__Firmicutes;c__Clostridia;o__Clostridiales;f__Lachnospiraceae;g__Lachnobacterium;s__Lachnobacterium bovis	9	8	1	0	0	0	0	0	0
OPU_1184	Macrococcus brunensis	k__Bacteria;p__Firmicutes;c__Bacilli;o__Bacillales;f__Staphylococcaceae;g__Macrococcus;s__Macrococcus brunensis	9	0	0	0	0	9	0	0	0
OPU_826	Streptomyces candidus	k__Bacteria;p__Actinobacteria;c__Actinobacteria;o__Actinomycetales;f__Streptomycetaceae;g__Streptomyces;s__Streptomyces candidus	9	1	0	1	0	0	0	7	0
OPU_1357	Clostridium colinum*	k__Bacteria;p__Firmicutes;c__Clostridia;o__Clostridiales;f__Clostridiaceae;g__Clostridium;s__Clostridium colinum	9	8	0	0	0	0	0	1	0
OPU_058	Lysobacter erysipheiresistens	k__Bacteria;p__Proteobacteria;c__Gammaproteobacteria;o__Lysobacteriales;f__Lysobacteraceae;g__Lysobacter;s__Lysobacter erysipheiresistens	9	1	0	0	0	0	0	3	5
OPU_176	Sphingomonas ginsengisoli	k__Bacteria;p__Proteobacteria;c__Alphaproteobacteria;o__Sphingomonadales;f__Sphingomonadaceae;g__Sphingomonas;s__Sphingomonas ginsengisoli	9	0	0	0	1	0	8	0	0
OPU_251	Phyllobacterium ifriqiyense	k__Bacteria;p__Proteobacteria;c__Alphaproteobacteria;o__Rhizobiales;f__Phyllobacteriaceae;g__Phyllobacterium;s__Phyllobacterium ifriqiyense	9	0	1	1	0	2	0	2	3
OPU_709	Truepera radiovictrix	k__Bacteria;p__Deinococcus-Thermus;c__Deinococci;o__Deinococcales;f__Trueperaceae;g__Truepera;s__Truepera radiovictrix	9	0	0	0	0	0	8	0	1
OPU_1084	Bacillus safensis	k__Bacteria;p__Firmicutes;c__Bacilli;o__Bacillales;f__Bacillaceae;g__Bacillus;s__Bacillus safensis	9	0	0	0	0	0	0	1	8
OPU_1021	Marinicrinis sediminis	k__Bacteria;p__Firmicutes;c__Bacilli;o__Bacillales;f__Paenibacillaceae;g__Marinicrinis;s__Marinicrinis sediminis	9	0	0	0	0	0	0	9	0
OPU_1208	Atopostipes suicloacalis	k__Bacteria;p__Firmicutes;c__Bacilli;o__Lactobacillales;f__Carnobacteriaceae;g__Atopostipes;s__Atopostipes suicloacalis	9	0	0	0	0	0	0	0	9
OPU_007	Pantoea agglomerans	k__Bacteria;p__Proteobacteria;c__Gammaproteobacteria;o__Enterobacteriales;f__Erwiniaceae;g__Pantoea;s__Pantoea agglomerans	8	0	8	0	0	0	0	0	0
OPU_551	Sorangium cellulosum	k__Bacteria;p__Proteobacteria;c__Deltaproteobacteria;o__Myxococcales;f__Sorangiineae;g__Polyangiaceae;s__Sorangium;Sorangium cellulosum	8	0	8	0	0	0	0	0	0
OPU_152	Aquabacterium citratiphilum	k__Bacteria;p__Proteobacteria;c__Betaproteobacteria;o__Unclassified Burkholderiales;f__Unclassified family;g__Aquabacterium;s__Aquabacterium citratiphilum	8	0	0	0	0	0	0	0	8
OPU_025	Acinetobater equi	k__Bacteria;p__Proteobacteria;c__Gammaproteobacteria;o__Pseudomonadales;f__Moraxellaceae;g__Acinetobacter;s__Acinetobater equi	8	0	0	0	3	0	0	0	5
OPU_1319	Roseburia faecis	k__Bacteria;p__Firmicutes;c__Clostridia;o__Clostridiales;f__Lachnospiraceae;g__Roseburia;s__Roseburia faecis	8	8	0	0	0	0	0	0	0
OPU_837	Actinoplanes nipponensis	k__Bacteria;p__Actinobacteria;c__Actinobacteria;o__Micromonosporales;f__Micromonosporaceae;g__Actinoplanes;s__Actinoplanes nipponensis	8	0	0	0	0	0	6	0	2
OPU_286	Microviga orretica	k__Bacteria;p__Proteobacteria;c__Alphaproteobacteria;o__Rhizobiales;f__Methylobacteriaceae;g__Microvirga;s__Microviga orretica	8	0	0	0	0	0	3	5	0
OPU_918	Gordonia polyisoprenivorans	k__Bacteria;p__Actinobacteria;c__Actinobacteria;o__Actinomycetales;f__Nocardiaceae;g__Gordonia;s__Gordonia polyisoprenivorans	8	0	0	0	1	0	0	7	0
OPU_032	Psychrobacter pulmonis*	k__Bacteria;p__Proteobacteria;c__Gammaproteobacteria;o__Pseudomonadales;f__Moraxellaceae;g__Psychrobacter;s__Psychrobacter pulmonis	8	0	0	0	0	0	0	0	8
OPU_372	Paracraurococcus ruber	k__Bacteria;p__Proteobacteria;c__Alphaproteobacteria;o__Rhodospirillales;f__Acetobacteraceae;g__Paracraurococcus;s__Paracraurococcus ruber	8	0	0	0	0	0	6	1	1
OPU_094	Noviherbaspirillum suwonense	k__Bacteria;p__Proteobacteria;c__Betaproteobacteria;o__Burkholderiales;f__Oxalobacteraceae;g__Noviherbaspirillum;s__Noviherbaspirillum suwonense	8	0	0	0	0	0	1	6	1
OPU_013	Halomonas titanicae	k__Bacteria;p__Proteobacteria;c__Gammaproteobacteria;o__Oceanospirillales;f__Halomonadaceae;g__Halomonas;s__Halomonas titanicae	8	0	0	0	0	3	0	4	1
OPU_391	Roseomonas wooponensis	k__Bacteria;p__Proteobacteria;c__Alphaproteobacteria;o__Rhodospirillales;f__Acetobacteraceae;g__Roseomonas;s__Roseomonas wooponensis	8	0	0	0	0	0	8	0	0
OPU_558	Sandaracinus amylolyticus	k__Bacteria;p__Proteobacteria;c__Deltaproteobacteria;o__Myxococcales;f__Sorangiineae;g__Sandaracinaceae;s__Sandaracinus;Sandaracinus amylolyticus	7	0	0	0	0	0	1	2	4
OPU_284	Psychroglaciecola arctica	k__Bacteria;p__Proteobacteria;c__Alphaproteobacteria;o__Rhizobiales;f__Methylobacteriaceae;g__Psychroglaciecola;s__Psychroglaciecola arctica	7	0	0	0	0	0	3	4	0
OPU_325	Methyloceanibacter caenitepidi	k__Bacteria;p__Proteobacteria;c__Alphaproteobacteria;o__Rhizobiales;f__Rhodobiaceae;g__Methyloceanibacter;s__Methyloceanibacter caenitepidi	7	0	0	0	0	0	0	0	7
OPU_1073	Planomicrobium chinense	k__Bacteria;p__Firmicutes;c__Bacilli;o__Bacillales;f__Planococcaceae;g__Planomicrobium;s__Planomicrobium chinense	7	4	1	0	0	0	0	0	2
OPU_1291	Eubacterium coprostanoligenes	k__Bacteria;p__Firmicutes;c__Clostridia;o__Clostridiales;f__Eubacteriaceae;g__Eubacterium;s__Eubacterium coprostanoligenes	7	7	0	0	0	0	0	0	0
OPU_1010	Paenibacillus darwinianus	k__Bacteria;p__Firmicutes;c__Bacilli;o__Bacillales;f__Paenibacillaceae;g__Paenibacillus;s__Paenibacillus darwinianus	7	0	0	0	0	0	0	2	5
OPU_792	Paeniglutamicibacter gangotriensis	k__Bacteria;p__Actinobacteria;c__Actinobacteria;o__Micrococcales;f__Micrococcaceae;g__Paeniglutamicibacter;s__Paeniglutamicibacter gangotriensis	7	0	5	0	0	2	0	0	0
OPU_1192	Streptococcus himalayensis*	k__Bacteria;p__Firmicutes;c__Bacilli;o__Lactobacillales;f__Streptococcaceae;g__Streptococcus;s__Streptococcus himalayensis	7	0	0	0	0	0	0	7	0
OPU_178	Sphingomonas kaidtensis	k__Bacteria;p__Proteobacteria;c__Alphaproteobacteria;o__Sphingomonadales;f__Sphingomonadaceae;g__Sphingomonas;s__Sphingomonas kaidtensis	7	0	0	0	2	0	5	0	0
OPU_291	Microvirga massiliensis	k__Bacteria;p__Proteobacteria;c__Alphaproteobacteria;o__Rhizobiales;f__Methylobacteriaceae;g__Microvirga;s__Microvirga massiliensis	7	1	0	0	2	0	1	3	0
OPU_1072	Planomicrobium mcmeekinii	k__Bacteria;p__Firmicutes;c__Bacilli;o__Bacillales;f__Planococcaceae;g__Planomicrobium;s__Planomicrobium mcmeekinii	7	1	0	1	0	0	0	5	0
OPU_1219	Gemella palaticanis*	k__Bacteria;p__Firmicutes;c__Bacilli;o__Unclassified Bacillales;f__Gemella;g__Gemella palaticanis	7	0	0	0	0	0	0	5	2
OPU_409	Geminicoccus roseus	k__Bacteria;p__Proteobacteria;c__Unclassified Alphaproteobacteria;o__Geminicoccus;f__Geminicoccus roseus	7	0	0	0	4	0	2	0	1
OPU_341	Paracoccus sailiphilus	k__Bacteria;p__Proteobacteria;c__Alphaproteobacteria;o__Rhodobacterales;f__Rhodobacteraceae;g__Paracoccus;s__Paracoccus sailiphilus	7	0	0	0	2	1	0	4	0
OPU_1079	Planococcus salinarum	k__Bacteria;p__Firmicutes;c__Bacilli;o__Bacillales;f__Planococcaceae;g__Planococcus;s__Planococcus salinarum	7	0	0	0	0	0	0	7	0
OPU_389	Roseomonas tokyonensis	k__Bacteria;p__Proteobacteria;c__Alphaproteobacteria;o__Rhodospirillales;f__Acetobacteraceae;g__Roseomonas;s__Roseomonas tokyonensis	7	0	0	0	0	0	4	3	0
OPU_1031	Exiguobacterium undae	k__Bacteria;p__Firmicutes;c__Bacilli;o__Unclassified Bacillales;f__Exiguobacterium;g__Exiguobacterium undae	7	0	2	0	2	0	0	0	3
OPU_891	Pseudonocardia xinjiangensis	k__Bacteria;p__Actinobacteria;c__Actinobacteria;o__Actinomycetales;f__Pseudonocardiaceae;g__Pseudonocardia;s__Pseudonocardia xinjiangensis	7	0	0	0	1	0	0	1	5
OPU_033	Enhydrobacter aerosaccus	k__Bacteria;p__Proteobacteria;c__Gammaproteobacteria;o__Pseudomonadales;f__Moraxellaceae;g__Enhydrobacter;s__Enhydrobacter aerosaccus	6	0	0	2	0	1	0	3	0
OPU_412	Constrictibacter antarcticus	k__Bacteria;p__Proteobacteria;c__Alphaproteobacteria;o__Rhodospirillales;f__Rhodospirillaceae;g__Constrictibacter;s__Constrictibacter antarcticus	6	0	0	0	0	0	0	1	5
OPU_103	Ampullimonas aquatilis	k__Bacteria;p__Proteobacteria;c__Betaproteobacteria;o__Burkholderiales;f__Alcaligenaceae;g__Ampullimonas;s__Ampullimonas aquatilis	6	0	0	0	0	0	2	0	4
OPU_1354	Cuneatibacter caecimuris	k__Bacteria;p__Firmicutes;c__Clostridia;o__Clostridiales;f__Lachnospiraceae;g__Cuneatibacter;s__Cuneatibacter caecimuris	6	6	0	0	0	0	0	0	0
OPU_1035	Oceanobacillus chuangangensis	k__Bacteria;p__Firmicutes;c__Bacilli;o__Bacillales;f__Bacillaceae;g__Oceanobacillus;s__Oceanobacillus chuangangensis	6	0	0	0	0	0	0	3	3
OPU_060	Lysobacter concretions	k__Bacteria;p__Proteobacteria;c__Gammaproteobacteria;o__Lysobacteriales;f__Lysobacteraceae;g__Lysobacter;s__Lysobacter concretions	6	0	0	0	0	0	0	3	3
OPU_928	Actinomadura darangshiensis	k__Bacteria;p__Actinobacteria;c__Actinobacteria;o__Streptosporangiales;f__Thermomonosporaceae;g__Actinomadura;s__Actinomadura darangshiensis	6	0	0	0	0	0	0	0	6
OPU_571	Aggregicoccus edonensis	k__Bacteria;p__Proteobacteria;c__Deltaproteobacteria;o__Myxococcales;f__Cystobacterineae;g__Myxococcaceae;s__Aggregicoccus;Aggregicoccus edonensis	6	0	0	0	0	0	6	0	0
OPU_969	Solirubrobacter ginsenosidimutans	k__Bacteria;p__Actinobacteria;c__Actinobacteria;o__Rubrobacteridae;f__Solirubrobacterales;g__Solirubrobacteraceae;s__Solirubrobacter;Solirubrobacter ginsenosidimutans	6	0	1	0	2	0	0	1	2
OPU_017	Pesudomonas graminis	k__Bacteria;p__Proteobacteria;c__Gammaproteobacteria;o__Pseudomonadales;f__Pseudomonadaceae;g__Pseudomonas;s__Pesudomonas graminis	6	0	0	0	0	0	0	6	0
OPU_360	Phenylobacterium kunshanense	k__Bacteria;p__Proteobacteria;c__Alphaproteobacteria;o__Caulobacterales;f__Caulobacteraceae;g__Phenylobacterium;s__Phenylobacterium kunshanense	6	0	0	0	0	0	4	0	2
OPU_234	Rhizobium larrymoorei	k__Bacteria;p__Proteobacteria;c__Alphaproteobacteria;o__Rhizobiales;f__Rhizobiaceae;g__Rhizobium;s__Rhizobium larrymoorei	6	0	0	0	0	1	0	2	3
OPU_1024	Cohnella lupini	k__Bacteria;p__Firmicutes;c__Bacilli;o__Bacillales;f__Paenibacillaceae;g__Cohnella;s__Cohnella lupini	6	0	0	0	0	0	0	6	0
OPU_1266	Clostridium methylpentosum	k__Bacteria;p__Firmicutes;c__Clostridia;o__Clostridiales;f__Clostridiaceae;g__Clostridium;s__Clostridium methylpentosum	6	4	2	0	0	0	0	0	0
OPU_606	Stenotrophobacter namibiensis	k__Bacteria;p__Acidobacteria;c__Blastocatellia;o__Blastocatellales;f__Blastocatellaceae;g__Stenotrophobacter;s__Stenotrophobacter namibiensis	6	0	0	0	2	0	3	1	0
OPU_1098	Sporosarcina pasteurii	k__Bacteria;p__Firmicutes;c__Bacilli;o__Bacillales;f__Planococcaceae;g__Sporosarcina;s__Sporosarcina pasteurii	6	0	0	0	0	0	0	4	2
OPU_1042	Bacillus pocheonensis	k__Bacteria;p__Firmicutes;c__Bacilli;o__Bacillales;f__Bacillaceae;g__Bacillus;s__Bacillus pocheonensis	6	0	0	0	0	0	0	6	0
OPU_254	Corticibacterium populi	k__Bacteria;p__Proteobacteria;c__Alphaproteobacteria;o__Rhizobiales;f__Phyllobacteriaceae;g__Corticibacterium;s__Corticibacterium populi	6	0	0	0	0	0	0	4	2
OPU_1210	Jeotgalibaca porci	k__Bacteria;p__Firmicutes;c__Bacilli;o__Lactobacillales;f__Carnobacteriaceae;g__Jeotgalibaca;s__Jeotgalibaca porci	6	0	0	0	4	0	0	1	1
OPU_340	Paracoccus sediminis	k__Bacteria;p__Proteobacteria;c__Alphaproteobacteria;o__Rhodobacterales;f__Rhodobacteraceae;g__Paracoccus;s__Paracoccus sediminis	6	0	0	0	0	1	1	0	4
OPU_1417	Iphinoe spelaeobios	k__Bacteria;p__Unclassified phylum;c__Cyanobacteria;o__Nostocales;f__Stigonemataceae;g__Iphinoe;s__Iphinoe spelaeobios	6	0	0	0	0	0	6	0	0
OPU_252	Phyllobacterium trifolii	k__Bacteria;p__Proteobacteria;c__Alphaproteobacteria;o__Rhizobiales;f__Phyllobacteriaceae;g__Phyllobacterium;s__Phyllobacterium trifolii	6	0	0	0	0	0	0	0	6
OPU_145	Delftia tsuruhatensis*	k__Bacteria;p__Proteobacteria;c__Betaproteobacteria;o__Burkholderiales;f__Comamonadaceae;g__Delftia;s__Delftia tsuruhatensis	6	0	0	0	0	5	0	1	0
OPU_815	Cutibacterium acnes	k__Bacteria;p__Actinobacteria;c__Actinobacteria;o__Actinomycetales;f__Propionibacteriaceae;g__Cutibacterium;s__Cutibacterium acnes	5	0	0	0	0	2	0	0	3
OPU_903	Saccharomonospora azurea	k__Bacteria;p__Actinobacteria;c__Actinobacteria;o__Actinomycetales;f__Pseudonocardiaceae;g__Saccharomonospora;s__Saccharomonospora azurea	5	0	0	0	0	0	0	0	5
OPU_351	Brevundimonas bacteroides	k__Bacteria;p__Proteobacteria;c__Alphaproteobacteria;o__Caulobacterales;f__Caulobacteraceae;g__Brevundimonas;s__Brevundimonas bacteroides	5	0	0	0	0	0	0	0	5
OPU_026	Acinetobacter berezinisa*	k__Bacteria;p__Proteobacteria;c__Gammaproteobacteria;o__Pseudomonadales;f__Moraxellaceae;g__Acinetobacter;s__Acinetobacter berezinisa	5	0	0	0	2	0	0	3	0
OPU_105	Piscinibacterium candidicorallinum	k__Bacteria;p__Proteobacteria;c__Betaproteobacteria;o__Unclassified Burkholderiales;f__Unclassified family;g__Piscinibacterium;s__Piscinibacterium candidicorallinum	5	0	0	0	0	0	1	0	4
OPU_1020	Paenibacillus chartarius	k__Bacteria;p__Firmicutes;c__Bacilli;o__Bacillales;f__Paenibacillaceae;g__Paenibacillus;s__Paenibacillus chartarius	5	0	0	0	0	0	0	0	5
OPU_262	Devosia chinhatensis	k__Bacteria;p__Proteobacteria;c__Alphaproteobacteria;o__Rhizobiales;f__Hyphomicrobiaceae;g__Devosia;s__Devosia chinhatensis	5	0	0	1	0	0	1	0	3
OPU_924	Rhodococcus coprophilus	k__Bacteria;p__Actinobacteria;c__Actinobacteria;o__Actinomycetales;f__Nocardiaceae;g__Rhodococcus;s__Rhodococcus coprophilus	5	3	0	0	0	0	0	2	0
OPU_347	Brevundimonas denitrificans	k__Bacteria;p__Proteobacteria;c__Alphaproteobacteria;o__Caulobacterales;f__Caulobacteraceae;g__Brevundimonas;s__Brevundimonas denitrificans	5	0	0	0	1	0	2	0	2
OPU_773	Corynebacterium doosanense	k__Bacteria;p__Actinobacteria;c__Actinobacteria;o__Actinomycetales;f__Corynebacteriaceae;g__Corynebacterium;s__Corynebacterium doosanense	5	2	0	0	0	0	0	0	3
OPU_096	Massilia eurypsychrophila	k__Bacteria;p__Proteobacteria;c__Betaproteobacteria;o__Burkholderiales;f__Oxalobacteraceae;g__Massilia;s__Massilia eurypsychrophila	5	0	0	0	0	0	0	3	2
OPU_643	Zavarzinella formosa	k__Bacteria;p__Planctomycetes;c__Planctomycetacia;o__Planctomycetales;f__Gemmataceae;g__Zavarzinella;s__Zavarzinella formosa	5	0	0	0	0	0	0	4	1
OPU_570	Cystobacter graciis	k__Bacteria;p__Proteobacteria;c__Deltaproteobacteria;o__Myxococcales;f__Archangiaceae;g__Cystobacter;s__Cystobacter graciis	5	0	0	0	0	0	0	5	0
OPU_122	Nitrosospira lacus	k__Bacteria;p__Proteobacteria;c__Betaproteobacteria;o__Nitrosomonadales;f__Nitrosomonadaceae;g__Nitrosospira;s__Nitrosospira lacus	5	0	0	0	0	0	0	1	4
OPU_761	Janibacter limosus	k__Bacteria;p__Actinobacteria;c__Actinobacteria;o__Micrococcales;f__Intrasporangiaceae;g__Janibacter;s__Janibacter limosus	5	0	0	0	0	0	0	4	1
OPU_1336	Acetatifactor muris	k__Bacteria;p__Firmicutes;c__Clostridia;o__Clostridiales;f__Lachnospiraceae;g__Acetatifactor;s__Acetatifactor muris	5	5	0	0	0	0	0	0	0
OPU_925	Smaragdicoccus niigatensis	k__Bacteria;p__Actinobacteria;c__Actinobacteria;o__Actinomycetales;f__Nocardiaceae;g__Smaragdicoccus;s__Smaragdicoccus niigatensis	5	0	0	0	0	0	0	5	0
OPU_980	Gaiella occulta	k__Bacteria;p__Actinobacteria;c__Actinobacteria;o__Rubrobacteridae;f__Gaiellales;g__Gaiellaceae;s__Gaiella;Gaiella occulta	5	1	0	0	0	0	0	3	1
OPU_893	Pseudonocardia profundimaris	k__Bacteria;p__Actinobacteria;c__Actinobacteria;o__Actinomycetales;f__Pseudonocardiaceae;g__Pseudonocardia;s__Pseudonocardia profundimaris	5	0	0	0	0	0	5	0	0
OPU_751	Cryobacterium psychrotolerans	k__Bacteria;p__Actinobacteria;c__Actinobacteria;o__Micrococcales;f__Microbacteriaceae;g__Cryobacterium;s__Cryobacterium psychrotolerans	5	0	0	0	0	0	5	0	0
OPU_1461	Bradymonas sediminis	k__Bacteria;p__Proteobacteria;c__Deltaproteobacteria;o__Bradymonadales;f__Bradymonadaceae;g__Bradymonas;s__Bradymonas sediminis	5	0	0	0	0	0	0	0	5
OPU_494	Chryseolinea serpens	k__Bacteria;p__Bacteroidetes;c__Cytophagia;o__Unclassified Cytophagales;f__Chryseolinea;g__Chryseolinea serpens	5	0	0	0	0	0	0	0	5
OPU_003	Eschrichia Shigella group	k__Bacteria;p__Proteobacteria;c__Gammaproteobacteria;o__Enterobacteriales;f__Enterobacteriaceae;g__Escherichia;s__Eschrichia Shigella group	5	0	0	1	0	3	0	0	1
OPU_206	Sandaracinobacter sibiricus	k__Bacteria;p__Proteobacteria;c__Alphaproteobacteria;o__Sphingomonadales;f__Sphingomonadaceae;g__Sandaracinobacter;s__Sandaracinobacter sibiricus	5	0	0	0	5	0	0	0	0
OPU_1056	Bacillus srescens	k__Bacteria;p__Firmicutes;c__Bacilli;o__Bacillales;f__Bacillaceae;g__Bacillus;s__Bacillus srescens	5	0	0	0	0	0	0	0	5
OPU_685	Opitutus terrae	k__Bacteria;p__Verrucomicrobia;c__Opitutae;o__Opitutales;f__Opitutaceae;g__Opitutus;s__Opitutus terrae	5	1	0	0	0	0	2	0	2
OPU_001	Escherichia vulneris*	k__Bacteria;p__Proteobacteria;c__Gammaproteobacteria;o__Enterobacteriales;f__Enterobacteriaceae;g__Escherichia;s__Escherichia vulneris	5	0	0	0	0	0	0	5	0
OPU_183	Sphingomonas aquatica	k__Bacteria;p__Proteobacteria;c__Alphaproteobacteria;o__Sphingomonadales;f__Sphingomonadaceae;g__Sphingomonas;s__Sphingomonas aquatica	4	0	0	1	0	1	0	1	1
OPU_1141	Staphylococcus aureus*	k__Bacteria;p__Firmicutes;c__Bacilli;o__Bacillales;f__Staphylococcaceae;g__Staphylococcus;s__Staphylococcus aureus	4	0	0	0	0	0	0	0	4
OPU_706	Deinococcus budaensis	k__Bacteria;p__Deinococcus-Thermus;c__Deinococci;o__Deinococcales;f__Deinococcaceae;g__Deinococcus;s__Deinococcus budaensis	4	0	0	0	0	0	4	0	0
OPU_247	Mesorhizobium camelthorni	k__Bacteria;p__Proteobacteria;c__Alphaproteobacteria;o__Rhizobiales;f__Phyllobacteriaceae;g__Mesorhizobium;s__Mesorhizobium camelthorni	4	0	1	0	0	0	0	3	0
OPU_1012	Paenibacillus castaneae	k__Bacteria;p__Firmicutes;c__Bacilli;o__Bacillales;f__Paenibacillaceae;g__Paenibacillus;s__Paenibacillus castaneae	4	0	0	0	0	0	0	4	0
OPU_1342	Coprococcus catus	k__Bacteria;p__Firmicutes;c__Clostridia;o__Clostridiales;f__Lachnospiraceae;g__Coprococcus;s__Coprococcus catus	4	4	0	0	0	0	0	0	0
OPU_779	Brachybacterium faecium	k__Bacteria;p__Actinobacteria;c__Actinobacteria;o__Micrococcales;f__Dermabacteraceae;g__Brachybacterium;s__Brachybacterium faecium	4	4	0	0	0	0	0	0	0
OPU_020	Pesudomonas flexibilis	k__Bacteria;p__Proteobacteria;c__Gammaproteobacteria;o__Pseudomonadales;f__Pseudomonadaceae;g__Pseudomonas;s__Pesudomonas flexibilis	4	4	0	0	0	0	0	0	0
OPU_1311	Murimonas intestini	k__Bacteria;p__Firmicutes;c__Clostridia;o__Clostridiales;f__Lachnospiraceae;g__Murimonas;s__Murimonas intestini	4	4	0	0	0	0	0	0	0
OPU_1204	Carnobacterium jeotgli	k__Bacteria;p__Firmicutes;c__Bacilli;o__Lactobacillales;f__Carnobacteriaceae;g__Carnobacterium;s__Carnobacterium jeotgli	4	0	0	0	2	0	0	1	1
OPU_459	Pedobacter koreensis	k__Bacteria;p__Bacteroidetes;c__Sphingobacteriia;o__Sphingobacteriales;f__Sphingobacteriaceae;g__Pedobacter;s__Pedobacter koreensis	4	0	0	0	0	0	3	0	1
OPU_476	Hymenobacter koreensis	k__Bacteria;p__Bacteroidetes;c__Cytophagia;o__Cytophagales;f__Hymenobacteraceae;g__Hymenobacter;s__Hymenobacter koreensis	4	0	0	0	0	0	4	0	0
OPU_249	Phyllobacterium legumium	k__Bacteria;p__Proteobacteria;c__Alphaproteobacteria;o__Rhizobiales;f__Phyllobacteriaceae;g__Phyllobacterium;s__Phyllobacterium legumium	4	0	0	0	1	0	0	0	3
OPU_747	Subtercola lobariae	k__Bacteria;p__Actinobacteria;c__Actinobacteria;o__Micrococcales;f__Microbacteriaceae;g__Subtercola;s__Subtercola lobariae	4	0	0	0	1	0	3	0	0
OPU_821	Friedmanniella lucida	k__Bacteria;p__Actinobacteria;c__Actinobacteria;o__Actinomycetales;f__Propionibacteriaceae;g__Friedmanniella;s__Friedmanniella lucida	4	0	0	0	0	0	3	0	1
OPU_556	Labilithrix luteola	k__Bacteria;p__Proteobacteria;c__Deltaproteobacteria;o__Myxococcales;f__Sorangiineae;g__Labilitrichaceae;s__Labilithrix;Labilithrix luteola	4	0	0	0	0	0	3	1	0
OPU_762	Ornithinimicrobium murale	k__Bacteria;p__Actinobacteria;c__Actinobacteria;o__Micrococcales;f__Intrasporangiaceae;g__Ornithinimicrobium;s__Ornithinimicrobium murale	4	1	0	0	0	0	0	3	0
OPU_276	Methylobacterium nodulans	k__Bacteria;p__Proteobacteria;c__Alphaproteobacteria;o__Rhizobiales;f__Methylobacteriaceae;g__Methylobacterium;s__Methylobacterium nodulans	4	0	0	0	2	0	2	0	0
OPU_777	Brachybacterium paraconglomeratum	k__Bacteria;p__Actinobacteria;c__Actinobacteria;o__Micrococcales;f__Dermabacteraceae;g__Brachybacterium;s__Brachybacterium paraconglomeratum	4	0	0	0	0	0	0	3	1
OPU_010	Haemophilus parasuis	k__Bacteria;p__Proteobacteria;c__Gammaproteobacteria;o__Pasteurellales;f__Pasteurellaceae;g__Haemophilus;s__Haemophilus parasuis	4	0	0	0	0	0	0	2	2
OPU_1017	Paenibacillus periandrae	k__Bacteria;p__Firmicutes;c__Bacilli;o__Bacillales;f__Paenibacillaceae;g__Paenibacillus;s__Paenibacillus periandrae	4	0	0	1	0	0	0	0	3
OPU_1028	Effusibacillus pohliae	k__Bacteria;p__Firmicutes;c__Bacilli;o__Bacillales;f__Alicyclobacillaceae;g__Effusibacillus;s__Effusibacillus pohliae	4	0	0	0	0	0	0	0	4
OPU_854	Actinoplanes regularis	k__Bacteria;p__Actinobacteria;c__Actinobacteria;o__Micromonosporales;f__Micromonosporaceae;g__Actinoplanes;s__Actinoplanes regularis	4	0	0	0	2	0	2	0	0
OPU_250	Mesorhizobium sediminum	k__Bacteria;p__Proteobacteria;c__Alphaproteobacteria;o__Rhizobiales;f__Phyllobacteriaceae;g__Mesorhizobium;s__Mesorhizobium sediminum	4	0	0	0	0	3	0	0	1
OPU_1025	Cohnella suwonensis	k__Bacteria;p__Firmicutes;c__Bacilli;o__Bacillales;f__Paenibacillaceae;g__Cohnella;s__Cohnella suwonensis	4	0	0	0	1	0	0	3	0
OPU_308	Pseudolabrys taiwanensis	k__Bacteria;p__Proteobacteria;c__Alphaproteobacteria;o__Rhizobiales;f__Xanthobacteraceae;g__Pseudolabrys;s__Pseudolabrys taiwanensis	4	0	0	0	0	0	0	0	4
OPU_490	Rhodocytophaga aerolata	k__Bacteria;p__Bacteroidetes;c__Cytophagia;o__Cytophagales;f__Cytophagaceae;g__Rhodocytophaga;s__Rhodocytophaga aerolata	3	0	0	0	0	0	0	0	3
OPU_1256	Ruminococcus albus	k__Bacteria;p__Firmicutes;c__Clostridia;o__Clostridiales;f__Ruminococcaceae;g__Ruminococcus;s__Ruminococcus albus	3	3	0	0	0	0	0	0	0
OPU_275	Methylobacterium aquaticum	k__Bacteria;p__Proteobacteria;c__Alphaproteobacteria;o__Rhizobiales;f__Methylobacteriaceae;g__Methylobacterium;s__Methylobacterium aquaticum	3	0	0	3	0	0	0	0	0
OPU_765	Thalassiella azotivora	k__Bacteria;p__Actinobacteria;c__Actinobacteria;o__Kineosporiales;f__Kineosporiaceae;g__Thalassiella;s__Thalassiella azotivora	3	1	0	0	0	0	2	0	0
OPU_586	Bdellovibrio bacteriovorus	k__Bacteria;p__Proteobacteria;c__Deltaproteobacteria;o__Bdellovibrionales;f__Bdellovibrionaceae;g__Bdellovibrio;s__Bdellovibrio bacteriovorus	3	0	0	0	0	0	0	1	2
OPU_1243	Flintibacter butyricus	k__Bacteria;p__Firmicutes;c__Clostridia;o__Unclassified Clostridiales;f__Flintibacter;g__Flintibacter butyricus	3	3	0	0	0	0	0	0	0
OPU_441	Flavobacterium cloacae	k__Bacteria;p__Bacteroidetes;c__Flavobacteriia;o__Flavobacteriales;f__Flavobacteriaceae;g__Flavobacterium;s__Flavobacterium cloacae	3	0	0	0	0	0	0	0	3
OPU_1385	Peptoniphilus coxii	k__Bacteria;p__Firmicutes;c__Tissierellia;o__Tissierellales;f__Peptoniphilaceae;g__Peptoniphilus;s__Peptoniphilus coxii	3	0	2	1	0	0	0	0	0
OPU_1191	Streptococcus cuniculi	k__Bacteria;p__Firmicutes;c__Bacilli;o__Lactobacillales;f__Streptococcaceae;g__Streptococcus;s__Streptococcus cuniculi	3	0	1	0	1	0	0	1	0
OPU_302	Bradyhizobium daqinggense	k__Bacteria;p__Proteobacteria;c__Alphaproteobacteria;o__Rhizobiales;f__Bradyrhizobiaceae;g__Bradyrhizobium;s__Bradyhizobium daqinggense	3	0	0	0	0	0	0	3	0
OPU_701	Deinococcus deserti	k__Bacteria;p__Deinococcus-Thermus;c__Deinococci;o__Deinococcales;f__Deinococcaceae;g__Deinococcus;s__Deinococcus deserti	3	0	0	0	0	0	0	3	0
OPU_1061	Lysinibacillus endophyticus	k__Bacteria;p__Firmicutes;c__Bacilli;o__Bacillales;f__Bacillaceae;g__Lysinibacillus;s__Lysinibacillus endophyticus	3	0	0	0	0	0	0	0	3
OPU_568	Corallococcus exiguus	k__Bacteria;p__Proteobacteria;c__Deltaproteobacteria;o__Myxococcales;f__Cystobacterineae;g__Myxococcaceae;s__Corallococcus;Corallococcus exiguus	3	0	0	0	0	0	3	0	0
OPU_363	Phenylobacterium falsum	k__Bacteria;p__Proteobacteria;c__Alphaproteobacteria;o__Caulobacterales;f__Caulobacteraceae;g__Phenylobacterium;s__Phenylobacterium falsum	3	0	0	0	0	0	0	3	0
OPU_1015	Paenibacillus ferrarius	k__Bacteria;p__Firmicutes;c__Bacilli;o__Bacillales;f__Paenibacillaceae;g__Paenibacillus;s__Paenibacillus ferrarius	3	0	0	0	0	0	0	3	0
OPU_067	Chujaibacter flava	k__Bacteria;p__Proteobacteria;c__Gammaproteobacteria;o__Lysobacteriales;f__Lysobacteraceae;g__Chujaibacter;s__Chujaibacter flava	3	0	0	0	0	0	0	0	3
OPU_1286	Caproiciproducens galatitolivorans	k__Bacteria;p__Firmicutes;c__Clostridia;o__Unclassified Clostridiales;f__Caproiciproducens;g__Caproiciproducens galatitolivorans	3	3	0	0	0	0	0	0	0
OPU_270	Devosia geojensis	k__Bacteria;p__Proteobacteria;c__Alphaproteobacteria;o__Rhizobiales;f__Hyphomicrobiaceae;g__Devosia;s__Devosia geojensis	3	0	0	0	0	0	0	3	0
OPU_794	Arthrobacter ginkgonis	k__Bacteria;p__Actinobacteria;c__Actinobacteria;o__Micrococcales;f__Micrococcaceae;g__Arthrobacter;s__Arthrobacter ginkgonis	3	0	0	0	0	0	0	3	0
OPU_780	Brachybacterium ginsengisoli	k__Bacteria;p__Actinobacteria;c__Actinobacteria;o__Micrococcales;f__Dermabacteraceae;g__Brachybacterium;s__Brachybacterium ginsengisoli	3	0	0	0	3	0	0	0	0
OPU_397	Rhodopila globigormis	k__Bacteria;p__Proteobacteria;c__Alphaproteobacteria;o__Rhodospirillales;f__Acetobacteraceae;g__Rhodopila;s__Rhodopila globigormis	3	0	0	0	0	0	1	0	2
OPU_702	Deinococcus gobiensis	k__Bacteria;p__Deinococcus-Thermus;c__Deinococci;o__Deinococcales;f__Deinococcaceae;g__Deinococcus;s__Deinococcus gobiensis	3	0	0	0	0	2	1	0	0
OPU_1013	Paenibacillus harenae	k__Bacteria;p__Firmicutes;c__Bacilli;o__Bacillales;f__Paenibacillaceae;g__Paenibacillus;s__Paenibacillus harenae	3	0	1	0	0	0	0	2	0
OPU_138	Variovorax humicola	k__Bacteria;p__Proteobacteria;c__Betaproteobacteria;o__Burkholderiales;f__Comamonadaceae;g__Variovorax;s__Variovorax humicola	3	0	0	0	1	0	0	2	0
OPU_1019	Paenibacillus koleovorans	k__Bacteria;p__Firmicutes;c__Bacilli;o__Bacillales;f__Paenibacillaceae;g__Paenibacillus;s__Paenibacillus koleovorans	3	0	0	0	0	0	0	2	1
OPU_041	Stenotrophomonas koreensis	k__Bacteria;p__Proteobacteria;c__Gammaproteobacteria;o__Lysobacteriales;f__Lysobacteraceae;g__Stenotrophomonas;s__Stenotrophomonas koreensis	3	0	0	0	0	0	0	3	0
OPU_608	Arenimicrobium luteum	k__Bacteria;p__Acidobacteria;c__Blastocatellia;o__Blastocatellales;f__Pyrinomonadaceae;g__Arenimicrobium;s__Arenimicrobium luteum	3	0	0	0	1	0	2	0	0
OPU_320	Pedomicrobium manganicum	k__Bacteria;p__Proteobacteria;c__Alphaproteobacteria;o__Rhizobiales;f__Hyphomicrobiaceae;g__Pedomicrobium;s__Pedomicrobium manganicum	3	0	0	0	0	0	0	0	3
OPU_1016	Paenibacillus marchantiophytorum	k__Bacteria;p__Firmicutes;c__Bacilli;o__Bacillales;f__Paenibacillaceae;g__Paenibacillus;s__Paenibacillus marchantiophytorum	3	0	0	0	0	0	0	0	3
OPU_1006	Ardenticatena maritima	k__Bacteria;p__Chloroflexi;c__Ardenticatenia;o__Ardenticatenales;f__Ardenticatenaceae;g__Ardenticatena;s__Ardenticatena maritima	3	0	0	0	0	0	2	0	1
OPU_1018	Gorillibacterium massiliense	k__Bacteria;p__Firmicutes;c__Bacilli;o__Bacillales;f__Paenibacillaceae;g__Gorillibacterium;s__Gorillibacterium massiliense	3	0	0	0	0	0	0	3	0
OPU_161	Sphingonmonas melonis	k__Bacteria;p__Proteobacteria;c__Alphaproteobacteria;o__Sphingomonadales;f__Sphingomonadaceae;g__Sphingomonas;s__Sphingonmonas melonis	3	0	0	0	0	0	0	1	2
OPU_874	Nocardioides mosophilus	k__Bacteria;p__Actinobacteria;c__Actinobacteria;o__Actinomycetales;f__Nocardioidaceae;g__Nocardioides;s__Nocardioides mosophilus	3	1	0	0	0	0	2	0	0
OPU_492	Sporocytophaga myxococcoides	k__Bacteria;p__Bacteroidetes;c__Cytophagia;o__Cytophagales;f__Cytophagaceae;g__Sporocytophaga;s__Sporocytophaga myxococcoides	3	0	0	0	0	0	3	0	0
OPU_097	Massilia namucuonensis	k__Bacteria;p__Proteobacteria;c__Betaproteobacteria;o__Burkholderiales;f__Oxalobacteraceae;g__Massilia;s__Massilia namucuonensis	3	0	0	0	0	0	0	3	0
OPU_014	Pseudomonas orientalis	k__Bacteria;p__Proteobacteria;c__Gammaproteobacteria;o__Pseudomonadales;f__Pseudomonadaceae;g__Pseudomonas;s__Pseudomonas orientalis	3	0	3	0	0	0	0	0	0
OPU_454	Pedobacter oryzae	k__Bacteria;p__Bacteroidetes;c__Sphingobacteriia;o__Sphingobacteriales;f__Sphingobacteriaceae;g__Pedobacter;s__Pedobacter oryzae	3	0	0	0	0	0	0	2	1
OPU_1059	Bacillus pakistanensis	k__Bacteria;p__Firmicutes;c__Bacilli;o__Bacillales;f__Bacillaceae;g__Bacillus;s__Bacillus pakistanensis	3	0	0	0	0	1	0	2	0
OPU_359	Phenylobacterium panacis	k__Bacteria;p__Proteobacteria;c__Alphaproteobacteria;o__Caulobacterales;f__Caulobacteraceae;g__Phenylobacterium;s__Phenylobacterium panacis	3	0	0	0	0	0	0	1	2
OPU_100	Massilia plicata	k__Bacteria;p__Proteobacteria;c__Betaproteobacteria;o__Burkholderiales;f__Oxalobacteraceae;g__Massilia;s__Massilia plicata	3	0	0	0	0	0	0	0	3
OPU_155	Rhizobacter profundi	k__Bacteria;p__Proteobacteria;c__Gammaproteobacteria;o__Pseudomonadales;f__Pseudomonadaceae;g__Rhizobacter;s__Rhizobacter profundi	3	0	0	0	0	0	0	3	0
OPU_1320	Eubacterium rectale	k__Bacteria;p__Firmicutes;c__Clostridia;o__Clostridiales;f__Eubacteriaceae;g__Eubacterium;s__Eubacterium rectale	3	3	0	0	0	0	0	0	0
OPU_1078	Planococcus rifietoensis	k__Bacteria;p__Firmicutes;c__Bacilli;o__Bacillales;f__Planococcaceae;g__Planococcus;s__Planococcus rifietoensis	3	0	0	0	0	0	0	0	3
OPU_208	Altererythrobacter rigui	k__Bacteria;p__Proteobacteria;c__Alphaproteobacteria;o__Sphingomonadales;f__Erythrobacteraceae;g__Altererythrobacter;s__Altererythrobacter rigui	3	0	0	0	0	0	0	1	2
OPU_524	Flavisolibacter rigui	k__Bacteria;p__Bacteroidetes;c__Chitinophagia;o__Chitinophagales;f__Chitinophagaceae;g__Flavisolibacter;s__Flavisolibacter rigui	3	0	0	0	1	0	0	0	2
OPU_337	Rubellimicrobium roseum	k__Bacteria;p__Proteobacteria;c__Alphaproteobacteria;o__Rhodobacterales;f__Rhodobacteraceae;g__Rubellimicrobium;s__Rubellimicrobium roseum	3	0	0	0	0	0	3	0	0
OPU_941	Geodermatophilus sabuli	k__Bacteria;p__Actinobacteria;c__Actinobacteria;o__Geodermatophilales;f__Geodermatophilaceae;g__Geodermatophilus;s__Geodermatophilus sabuli	3	0	0	0	0	0	0	0	3
OPU_210	Qipengyuania sediminia	k__Bacteria;p__Proteobacteria;c__Alphaproteobacteria;o__Sphingomonadales;f__Erythrobacteraceae;g__Qipengyuania;s__Qipengyuania sediminia	3	0	0	0	1	0	2	0	0
OPU_1009	Paenibacillus sepulcri	k__Bacteria;p__Firmicutes;c__Bacilli;o__Bacillales;f__Paenibacillaceae;g__Paenibacillus;s__Paenibacillus sepulcri	3	0	0	0	0	0	0	0	3
OPU_066	Chujaibacter soli	k__Bacteria;p__Proteobacteria;c__Gammaproteobacteria;o__Lysobacteriales;f__Lysobacteraceae;g__Chujaibacter;s__Chujaibacter soli	3	0	0	0	0	0	0	0	3
OPU_399	Reyranella soli	k__Bacteria;p__Proteobacteria;c__Alphaproteobacteria;o__Rhodospirillales;f__Rhodospirillaceae;g__Reyranella;s__Reyranella soli	3	0	0	0	0	0	0	1	2
OPU_748	Galbitalea soli	k__Bacteria;p__Actinobacteria;c__Actinobacteria;o__Micrococcales;f__Microbacteriaceae;g__Galbitalea;s__Galbitalea soli	3	0	0	0	0	0	0	0	3
OPU_1077	Planomicrobium soli	k__Bacteria;p__Firmicutes;c__Bacilli;o__Bacillales;f__Planococcaceae;g__Planomicrobium;s__Planomicrobium soli	3	0	0	0	0	0	1	2	0
OPU_1103	Sporosarcina soli	k__Bacteria;p__Firmicutes;c__Bacilli;o__Bacillales;f__Planococcaceae;g__Sporosarcina;s__Sporosarcina soli	3	0	1	0	0	0	0	2	0
OPU_260	Devosia submarina	k__Bacteria;p__Proteobacteria;c__Alphaproteobacteria;o__Rhizobiales;f__Hyphomicrobiaceae;g__Devosia;s__Devosia submarina	3	0	0	1	0	0	2	0	0
OPU_070	Rehaibacterium terrae	k__Bacteria;p__Proteobacteria;c__Gammaproteobacteria;o__Lysobacteriales;f__Lysobacteraceae;g__Rehaibacterium;s__Rehaibacterium terrae	3	0	0	0	0	0	0	3	0
OPU_589	Oligoflexus tunisiensis	k__Bacteria;p__Proteobacteria;c__Oligoflexia;o__Oligoflexales;f__Oligoflexaceae;g__Oligoflexus;s__Oligoflexus tunisiensis	3	0	0	0	0	0	3	0	0
OPU_349	Brevundimonas variabilis	k__Bacteria;p__Proteobacteria;c__Alphaproteobacteria;o__Caulobacterales;f__Caulobacteraceae;g__Brevundimonas;s__Brevundimonas variabilis	3	0	0	0	0	0	2	0	1
OPU_1109	Staphylococcus vitulinus*	k__Bacteria;p__Firmicutes;c__Bacilli;o__Bacillales;f__Staphylococcaceae;g__Staphylococcus;s__Staphylococcus vitulinus	3	0	1	1	0	0	1	0	0
OPU_1350	Eubacterium xylanphilum	k__Bacteria;p__Firmicutes;c__Clostridia;o__Clostridiales;f__Eubacteriaceae;g__Eubacterium;s__Eubacterium xylanphilum	3	2	0	1	0	0	0	0	0
OPU_889	Pseudoncardia yunaanensis	k__Bacteria;p__Actinobacteria;c__Actinobacteria;o__Actinomycetales;f__Pseudonocardiaceae;g__Pseudonocardia;s__Pseudoncardia yunaanensis	3	0	0	0	0	0	0	0	3
OPU_886	Pseudonocardia zijingensis	k__Bacteria;p__Actinobacteria;c__Actinobacteria;o__Actinomycetales;f__Pseudonocardiaceae;g__Pseudonocardia;s__Pseudonocardia zijingensis	3	0	0	0	0	0	0	0	3
OPU_1279	Harryflintia acetispora	k__Bacteria;p__Firmicutes;c__Clostridia;o__Clostridiales;f__Ruminococcaceae;g__Harryflintia;s__Harryflintia acetispora	2	2	0	0	0	0	0	0	0
OPU_505	Segetibacter aerophilus	k__Bacteria;p__Bacteroidetes;c__Chitinophagia;o__Chitinophagales;f__Chitinophagaceae;g__Segetibacter;s__Segetibacter aerophilus	2	0	0	0	2	0	0	0	0
OPU_240	Mesorhizobium albiziae	k__Bacteria;p__Proteobacteria;c__Alphaproteobacteria;o__Rhizobiales;f__Phyllobacteriaceae;g__Mesorhizobium;s__Mesorhizobium albiziae	2	0	0	0	0	0	0	2	0
OPU_807	Arthrobacter alpinus	k__Bacteria;p__Actinobacteria;c__Actinobacteria;o__Micrococcales;f__Micrococcaceae;g__Arthrobacter;s__Arthrobacter alpinus	2	0	0	0	0	0	0	2	0
OPU_235	Rhizobium alvei	k__Bacteria;p__Proteobacteria;c__Alphaproteobacteria;o__Rhizobiales;f__Rhizobiaceae;g__Rhizobium;s__Rhizobium alvei	2	0	0	0	0	0	0	0	2
OPU_144	Comamonas aquatica	k__Bacteria;p__Proteobacteria;c__Betaproteobacteria;o__Burkholderiales;f__Comamonadaceae;g__Comamonas;s__Comamonas aquatica	2	0	0	0	0	0	0	2	0
OPU_159	Schlegella aquatica	k__Bacteria;p__Proteobacteria;c__Betaproteobacteria;o__Burkholderiales;f__Comamonadaceae;g__Schlegelella;s__Schlegella aquatica	2	0	0	0	0	0	0	2	0
OPU_319	Pedomicrobium australicum	k__Bacteria;p__Proteobacteria;c__Alphaproteobacteria;o__Rhizobiales;f__Hyphomicrobiaceae;g__Pedomicrobium;s__Pedomicrobium australicum	2	0	0	0	0	0	0	0	2
OPU_1055	Bacillus benzoevorans	k__Bacteria;p__Firmicutes;c__Bacilli;o__Bacillales;f__Bacillaceae;g__Bacillus;s__Bacillus benzoevorans	2	0	0	0	0	0	0	0	2
OPU_913	Tomitella biformata	k__Bacteria;p__Actinobacteria;c__Actinobacteria;o__Corynebacteriales;f__unclassified family;g__Tomitella;s__Tomitella biformata	2	0	0	2	0	0	0	0	0
OPU_1036	Oceanobacillus caeni	k__Bacteria;p__Firmicutes;c__Bacilli;o__Bacillales;f__Bacillaceae;g__Oceanobacillus;s__Oceanobacillus caeni	2	0	0	0	0	0	1	0	1
OPU_1272	Ruminococcus callidus	k__Bacteria;p__Firmicutes;c__Clostridia;o__Clostridiales;f__Ruminococcaceae;g__Ruminococcus;s__Ruminococcus callidus	2	2	0	0	0	0	0	0	0
OPU_239	Pararhizobium capsulatum	k__Bacteria;p__Proteobacteria;c__Alphaproteobacteria;o__Rhizobiales;f__Rhizobiaceae;g__Pararhizobium;s__Pararhizobium capsulatum	2	0	0	0	0	0	0	2	0
OPU_050	Thermomonas carbonis	k__Bacteria;p__Proteobacteria;c__Gammaproteobacteria;o__Lysobacteriales;f__Lysobacteraceae;g__Thermomonas;s__Thermomonas carbonis	2	0	0	0	0	0	0	2	0
OPU_1001	Roseiflexus castenholzii	k__Bacteria;p__Chloroflexi;c__Chloroflexia;o__Chloroflexales;f__Roseiflexineae;g__Roseiflexaceae;s__Roseiflexus;Roseiflexus castenholzii	2	0	0	0	0	0	2	0	0
OPU_950	Acidothermus celluloyticus	k__Bacteria;p__Actinobacteria;c__Actinobacteria;o__Acidothermales;f__Acidothermaceae;g__Acidothermus;s__Acidothermus celluloyticus	2	0	0	0	0	0	2	0	0
OPU_936	Blastococcus colisei	k__Bacteria;p__Actinobacteria;c__Actinobacteria;o__Geodermatophilales;f__Geodermatophilaceae;g__Blastococcus;s__Blastococcus colisei	2	0	0	0	0	0	0	2	0
OPU_361	Phenylobacterium composti	k__Bacteria;p__Proteobacteria;c__Alphaproteobacteria;o__Caulobacterales;f__Caulobacteraceae;g__Phenylobacterium;s__Phenylobacterium composti	2	0	0	0	1	0	0	0	1
OPU_1353	Butyrivibrio crossotus	k__Bacteria;p__Firmicutes;c__Clostridia;o__Clostridiales;f__Lachnospiraceae;g__Butyrivibrio;s__Butyrivibrio crossotus	2	2	0	0	0	0	0	0	0
OPU_238	Rhizobium daejeonense	k__Bacteria;p__Proteobacteria;c__Alphaproteobacteria;o__Rhizobiales;f__Rhizobiaceae;g__Rhizobium;s__Rhizobium daejeonense	2	0	0	0	0	0	0	0	2
OPU_280	Methylobacterium dankookense	k__Bacteria;p__Proteobacteria;c__Alphaproteobacteria;o__Rhizobiales;f__Methylobacteriaceae;g__Methylobacterium;s__Methylobacterium dankookense	2	0	0	0	1	1	0	0	0
OPU_923	Rhodococcus degradans	k__Bacteria;p__Actinobacteria;c__Actinobacteria;o__Actinomycetales;f__Nocardiaceae;g__Rhodococcus;s__Rhodococcus degradans	2	0	1	1	0	0	0	0	0
OPU_865	Nocardioides dilutus	k__Bacteria;p__Actinobacteria;c__Actinobacteria;o__Actinomycetales;f__Nocardioidaceae;g__Nocardioides;s__Nocardioides dilutus	2	0	0	0	0	0	0	0	2
OPU_048	Lysobacter dokdonensis	k__Bacteria;p__Proteobacteria;c__Gammaproteobacteria;o__Lysobacteriales;f__Lysobacteraceae;g__Lysobacter;s__Lysobacter dokdonensis	2	0	0	0	0	0	0	0	2
OPU_458	Pedobacter edaphicus	k__Bacteria;p__Bacteroidetes;c__Sphingobacteriia;o__Sphingobacteriales;f__Sphingobacteriaceae;g__Pedobacter;s__Pedobacter edaphicus	2	0	0	0	0	0	0	0	2
OPU_1011	Paenibacillus endophyticus	k__Bacteria;p__Firmicutes;c__Bacilli;o__Bacillales;f__Paenibacillaceae;g__Paenibacillus;s__Paenibacillus endophyticus	2	0	0	0	0	0	0	2	0
OPU_273	Methylobacterium extorquens	k__Bacteria;p__Proteobacteria;c__Alphaproteobacteria;o__Rhizobiales;f__Methylobacteriaceae;g__Methylobacterium;s__Methylobacterium extorquens	2	0	0	0	0	0	0	2	0
OPU_1231	Dielma fastidiosa	k__Bacteria;p__Firmicutes;c__Erysipelotrichia;o__Erysipelotrichales;f__Erysipelotrichaceae;g__Dielma;s__Dielma fastidiosa	2	0	0	0	0	0	0	2	0
OPU_926	Streptosporangium fenghuangense	k__Bacteria;p__Actinobacteria;c__Actinobacteria;o__Actinomycetales;f__Streptosporangiaceae;g__Streptosporangium;s__Streptosporangium fenghuangense	2	0	0	0	0	0	0	0	2
OPU_840	Pseudosporangium ferrugineum	k__Bacteria;p__Actinobacteria;c__Actinobacteria;o__Micromonosporales;f__Micromonosporaceae;g__Pseudosporangium;s__Pseudosporangium ferrugineum	2	0	0	0	0	0	1	1	0
OPU_920	Nocardia fluminea	k__Bacteria;p__Actinobacteria;c__Actinobacteria;o__Actinomycetales;f__Nocardiaceae;g__Nocardia;s__Nocardia fluminea	2	0	1	0	0	0	0	1	0
OPU_953	Ilumatobacter fluminis	k__Bacteria;p__Actinobacteria;c__Acidimicrobiia;o__Acidimicrobiales;f__Acidimicrobiaceae;g__Ilumatobacter;s__Ilumatobacter fluminis	2	0	0	0	0	0	1	0	1
OPU_1232	Anaerorhabdus furcosa	k__Bacteria;p__Bacteroidetes;c__Bacteroidia;o__Bacteroidales;f__Bacteroidaceae;g__Anaerorhabdus;s__Anaerorhabdus furcosa	2	2	0	0	0	0	0	0	0
OPU_516	Flavitalea gansuensis	k__Bacteria;p__Bacteroidetes;c__Chitinophagia;o__Chitinophagales;f__Chitinophagaceae;g__Flavitalea;s__Flavitalea gansuensis	2	0	0	0	1	0	0	1	0
OPU_237	Pararhizobium giardinii	k__Bacteria;p__Proteobacteria;c__Alphaproteobacteria;o__Rhizobiales;f__Rhizobiaceae;g__Pararhizobium;s__Pararhizobium giardinii	2	0	0	0	0	0	0	2	0
OPU_053	Lysobacter ginsengisoli	k__Bacteria;p__Proteobacteria;c__Gammaproteobacteria;o__Lysobacteriales;f__Lysobacteraceae;g__Lysobacter;s__Lysobacter ginsengisoli	2	0	0	0	0	0	0	0	2
OPU_1347	Lachnotalea glycerini	k__Bacteria;p__Firmicutes;c__Clostridia;o__Clostridiales;f__Lachnospiraceae;g__Lachnotalea;s__Lachnotalea glycerini	2	2	0	0	0	0	0	0	0
OPU_307	Variibacter gotjawalensisi	k__Bacteria;p__Proteobacteria;c__Alphaproteobacteria;o__Rhizobiales;f__Xanthobacteraceae;g__Variibacter;s__Variibacter gotjawalensisi	2	0	0	0	0	0	1	0	1
OPU_362	Phenylobacterium haematophilum	k__Bacteria;p__Proteobacteria;c__Alphaproteobacteria;o__Caulobacterales;f__Caulobacteraceae;g__Phenylobacterium;s__Phenylobacterium haematophilum	2	0	0	0	0	0	1	0	1
OPU_051	Thermomonas haemolytica	k__Bacteria;p__Proteobacteria;c__Gammaproteobacteria;o__Lysobacteriales;f__Lysobacteraceae;g__Thermomonas;s__Thermomonas haemolytica	2	0	0	0	0	0	0	0	2
OPU_1345	Clostridium herbivorans	k__Bacteria;p__Firmicutes;c__Clostridia;o__Clostridiales;f__Clostridiaceae;g__Clostridium;s__Clostridium herbivorans	2	0	0	0	0	0	0	0	2
OPU_485	Pontibacter humi	k__Bacteria;p__Bacteroidetes;c__Cytophagia;o__Cytophagales;f__Hymenobacteraceae;g__Pontibacter;s__Pontibacter humi	2	0	0	0	0	0	0	0	2
OPU_483	Rufibacter immobilis	k__Bacteria;p__Bacteroidetes;c__Cytophagia;o__Cytophagales;f__Hymenobacteraceae;g__Rufibacter;s__Rufibacter immobilis	2	0	0	0	0	0	2	0	0
OPU_1189	Lactobacillus iners*	k__Bacteria;p__Firmicutes;c__Bacilli;o__Lactobacillales;f__Lactobacillaceae;g__Lactobacillus;s__Lactobacillus iners	2	0	2	0	0	0	0	0	0
OPU_267	Devosia insulae	k__Bacteria;p__Proteobacteria;c__Alphaproteobacteria;o__Rhizobiales;f__Hyphomicrobiaceae;g__Devosia;s__Devosia insulae	2	0	0	0	0	0	0	0	2
OPU_543	Muribaculum intestinale	k__Bacteria;p__Bacteroidetes;c__Bacteroidia;o__Bacteroidales;f__Porphyromonadaceae;g__Muribaculum;s__Muribaculum intestinale	2	2	0	0	0	0	0	0	0
OPU_1308	Roseburia inulinivorans	k__Bacteria;p__Firmicutes;c__Clostridia;o__Clostridiales;f__Lachnospiraceae;g__Roseburia;s__Roseburia inulinivorans	2	1	1	0	0	0	0	0	0
OPU_875	Nocardioides iriomotensis	k__Bacteria;p__Actinobacteria;c__Actinobacteria;o__Actinomycetales;f__Nocardioidaceae;g__Nocardioides;s__Nocardioides iriomotensis	2	0	0	0	0	0	2	0	0
OPU_742	Agrococcus jenensis	k__Bacteria;p__Actinobacteria;c__Actinobacteria;o__Micrococcales;f__Microbacteriaceae;g__Agrococcus;s__Agrococcus jenensis	2	1	0	0	0	0	0	1	0
OPU_484	Nibribacter koreensis	k__Bacteria;p__Bacteroidetes;c__Cytophagia;o__Cytophagales;f__Hymenobacteraceae;g__Nibribacter;s__Nibribacter koreensis	2	0	0	0	0	0	1	1	0
OPU_935	Modestobacter lapidis	k__Bacteria;p__Actinobacteria;c__Actinobacteria;o__Geodermatophilales;f__Geodermatophilaceae;g__Modestobacter;s__Modestobacter lapidis	2	0	0	0	0	0	1	0	1
OPU_296	Bosea lathyri	k__Bacteria;p__Proteobacteria;c__Alphaproteobacteria;o__Rhizobiales;f__Bradyrhizobiaceae;g__Bosea;s__Bosea lathyri	2	0	0	0	0	0	0	0	2
OPU_414	Pelagibius litoralis	k__Bacteria;p__Proteobacteria;c__Alphaproteobacteria;o__Rhodospirillales;f__Rhodospirillaceae;g__Pelagibius;s__Pelagibius litoralis	2	0	0	0	0	0	0	0	2
OPU_1045	Bacillus litoralis	k__Bacteria;p__Firmicutes;c__Bacilli;o__Bacillales;f__Bacillaceae;g__Bacillus;s__Bacillus litoralis	2	0	0	0	0	0	0	0	2
OPU_863	Nocaridioides luteus	k__Bacteria;p__Actinobacteria;c__Actinobacteria;o__Actinomycetales;f__Nocardioidaceae;g__Nocardioides;s__Nocaridioides luteus	2	0	0	0	0	0	0	2	0
OPU_1205	Carnobacterium maltaromatium	k__Bacteria;p__Firmicutes;c__Bacilli;o__Lactobacillales;f__Carnobacteriaceae;g__Carnobacterium;s__Carnobacterium maltaromatium	2	0	2	0	0	0	0	0	0
OPU_004	Escherichia marmotea*	k__Bacteria;p__Proteobacteria;c__Gammaproteobacteria;o__Enterobacteriales;f__Enterobacteriaceae;g__Escherichia;s__Escherichia marmotea	2	0	0	0	0	1	0	1	0
OPU_093	Diplorickettsia massiliensis*	k__Bacteria;p__Proteobacteria;c__Gammaproteobacteria;o__Legionellales;f__Coxiellaceae;g__Diplorickettsia;s__Diplorickettsia massiliensis	2	0	0	0	0	0	0	2	0
OPU_018	Pesudomonas monteilii	k__Bacteria;p__Proteobacteria;c__Gammaproteobacteria;o__Pseudomonadales;f__Pseudomonadaceae;g__Pseudomonas;s__Pesudomonas monteilii	2	0	0	0	0	0	0	2	0
OPU_806	Arthrobacter monumenti	k__Bacteria;p__Actinobacteria;c__Actinobacteria;o__Micrococcales;f__Micrococcaceae;g__Arthrobacter;s__Arthrobacter monumenti	2	1	0	0	0	0	1	0	0
OPU_1284	Acutalubacter muris	k__Bacteria;p__Firmicutes;c__Clostridia;o__Clostridiales;f__Clostridiaceae;g__Acutalibacter;s__Acutalubacter muris	2	2	0	0	0	0	0	0	0
OPU_684	Limisphaera ngatamarikiensis	k__Bacteria;p__Verrucomicrobia;c__Unclassified Verrucomicrobiales;o__Limisphaera;f__Limisphaera ngatamarikiensis	2	0	0	1	0	0	1	0	0
OPU_798	Citricoccus nitrophenplicus	k__Bacteria;p__Actinobacteria;c__Actinobacteria;o__Micrococcales;f__Micrococcaceae;g__Citricoccus;s__Citricoccus nitrophenplicus	2	0	0	0	0	0	0	2	0
OPU_147	Diaphorobacter nitroreducens	k__Bacteria;p__Proteobacteria;c__Betaproteobacteria;o__Burkholderiales;f__Comamonadaceae;g__Diaphorobacter;s__Diaphorobacter nitroreducens	2	0	0	0	0	1	0	1	0
OPU_442	Flavobacterium noncentrifugens	k__Bacteria;p__Bacteroidetes;c__Flavobacteriia;o__Flavobacteriales;f__Flavobacteriaceae;g__Flavobacterium;s__Flavobacterium noncentrifugens	2	0	0	0	1	0	0	0	1
OPU_269	Devosia pacifica	k__Bacteria;p__Proteobacteria;c__Alphaproteobacteria;o__Rhizobiales;f__Hyphomicrobiaceae;g__Devosia;s__Devosia pacifica	2	0	0	0	0	0	0	0	2
OPU_510	Ferruqinibacter paludis	k__Bacteria;p__Bacteroidetes;c__Chitinophagia;o__Chitinophagales;f__Chitinophagaceae;g__Ferruginibacter;s__Ferruqinibacter paludis	2	0	0	0	0	0	1	0	1
OPU_1276	Faecalibacterium peausnitzii	k__Bacteria;p__Firmicutes;c__Clostridia;o__Clostridiales;f__Ruminococcaceae;g__Faecalibacterium;s__Faecalibacterium peausnitzii	2	2	0	0	0	0	0	0	0
OPU_1329	Bacteroides pectinophilus	k__Bacteria;p__Bacteroidetes;c__Bacteroidia;o__Bacteroidales;f__Bacteroidaceae;g__Bacteroides;s__Bacteroides pectinophilus	2	2	0	0	0	0	0	0	0
OPU_1462	Marmoricola pocheonensis	k__Bacteria;p__Actinobacteria;c__Actinobacteria;o__Actinomycetales;f__Nocardioidaceae;g__Marmoricola;s__Marmoricola pocheonensis	2	0	0	0	0	0	1	0	1
OPU_1387	Anaerococcus prevotii	k__Bacteria;p__Firmicutes;c__Tissierellia;o__Tissierellales;f__Peptoniphilaceae;g__Anaerococcus;s__Anaerococcus prevotii	2	0	0	0	0	0	0	2	0
OPU_735	Microbacterium proteolyticum	k__Bacteria;p__Actinobacteria;c__Actinobacteria;o__Micrococcales;f__Microbacteriaceae;g__Microbacterium;s__Microbacterium proteolyticum	2	0	1	0	0	0	0	1	0
OPU_019	Pesudomonas pseudoalcaligenes	k__Bacteria;p__Proteobacteria;c__Gammaproteobacteria;o__Pseudomonadales;f__Pseudomonadaceae;g__Pseudomonas;s__Pesudomonas pseudoalcaligenes	2	0	0	0	0	1	0	0	1
OPU_443	Flavobacterium qiangtangense	k__Bacteria;p__Bacteroidetes;c__Flavobacteriia;o__Flavobacteriales;f__Flavobacteriaceae;g__Flavobacterium;s__Flavobacterium qiangtangense	2	0	0	0	0	0	0	2	0
OPU_469	Hymenobacter qilianensis	k__Bacteria;p__Bacteroidetes;c__Cytophagia;o__Cytophagales;f__Hymenobacteraceae;g__Hymenobacter;s__Hymenobacter qilianensis	2	0	0	0	1	0	0	0	1
OPU_016	Pesudomonas rhizosphaerae	k__Bacteria;p__Proteobacteria;c__Gammaproteobacteria;o__Pseudomonadales;f__Pseudomonadaceae;g__Pseudomonas;s__Pesudomonas rhizosphaerae	2	0	2	0	0	0	0	0	0
OPU_496	Spirosoma rigui	k__Bacteria;p__Bacteroidetes;c__Cytophagia;o__Cytophagales;f__Cytophagaceae;g__Spirosoma;s__Spirosoma rigui	2	0	0	0	1	0	1	0	0
OPU_390	Roseomonas riguiloci	k__Bacteria;p__Proteobacteria;c__Alphaproteobacteria;o__Rhodospirillales;f__Acetobacteraceae;g__Roseomonas;s__Roseomonas riguiloci	2	0	0	0	0	0	2	0	0
OPU_633	Helicobacter rodentium	k__Bacteria;p__Proteobacteria;c__Epsilonproteobacteria;o__Campylobacterales;f__Helicobacteraceae;g__Helicobacter;s__Helicobacter rodentium	2	2	0	0	0	0	0	0	0
OPU_811	Kocuria rosea	k__Bacteria;p__Actinobacteria;c__Actinobacteria;o__Micrococcales;f__Micrococcaceae;g__Kocuria;s__Kocuria rosea	2	0	0	0	1	0	1	0	0
OPU_388	Crenalkalicoccus roseus	k__Bacteria;p__Proteobacteria;c__Alphaproteobacteria;o__Rhodospirillales;f__Acetobacteraceae;g__Crenalkalicoccus;s__Crenalkalicoccus roseus	2	0	0	0	0	0	0	2	0
OPU_258	Aureimonas rubiginis	k__Bacteria;p__Proteobacteria;c__Alphaproteobacteria;o__Rhizobiales;f__Aurantimonadaceae;g__Aureimonas;s__Aureimonas rubiginis	2	0	0	0	1	0	1	0	0
OPU_566	Enhygromyxa salina	k__Bacteria;p__Proteobacteria;c__Deltaproteobacteria;o__Myxococcales;f__Nannocystineae;g__Nannocystaceae;s__Enhygromyxa;Enhygromyxa salina	2	0	0	0	0	0	0	0	2
OPU_744	Leucobacter salsicius	k__Bacteria;p__Actinobacteria;c__Actinobacteria;o__Micrococcales;f__Microbacteriaceae;g__Leucobacter;s__Leucobacter salsicius	2	0	2	0	0	0	0	0	0
OPU_1032	Ornithinibacillus scapharcae*	k__Bacteria;p__Firmicutes;c__Bacilli;o__Bacillales;f__Bacillaceae;g__Ornithinibacillus;s__Ornithinibacillus scapharcae	2	0	0	0	0	0	0	0	2
OPU_1027	Tumebacillus soli	k__Bacteria;p__Firmicutes;c__Bacilli;o__Bacillales;f__Alicyclobacillaceae;g__Tumebacillus;s__Tumebacillus soli	2	0	0	0	0	0	0	0	2
OPU_654	Pirellula staleyi	k__Bacteria;p__Planctomycetes;c__Planctomycetia;o__Pirellulales;f__Pirellulaceae;g__Pirellula;s__Pirellula staleyi	2	0	0	0	0	0	2	0	0
OPU_264	Devosia subaequoris	k__Bacteria;p__Proteobacteria;c__Alphaproteobacteria;o__Rhizobiales;f__Hyphomicrobiaceae;g__Devosia;s__Devosia subaequoris	2	0	0	0	0	1	0	0	1
OPU_466	Hymenobacter tibetensis	k__Bacteria;p__Bacteroidetes;c__Cytophagia;o__Cytophagales;f__Hymenobacteraceae;g__Hymenobacter;s__Hymenobacter tibetensis	2	0	0	0	0	0	2	0	0
OPU_768	Corynebacterium tuberculoctericum	k__Bacteria;p__Actinobacteria;c__Actinobacteria;o__Actinomycetales;f__Corynebacteriaceae;g__Corynebacterium;s__Corynebacterium tuberculoctericum	2	0	0	0	0	0	0	2	0
OPU_1321	Faecalimonas umbilicata	k__Bacteria;p__Firmicutes;c__Clostridia;o__Clostridiales;f__Lachnospiraceae;g__Faecalimonas;s__Faecalimonas umbilicata	2	2	0	0	0	0	0	0	0
OPU_413	Defluviicoccus vanus	k__Bacteria;p__Proteobacteria;c__Alphaproteobacteria;o__Rhodospirillales;f__Rhodospirillaceae;g__Defluviicoccus;s__Defluviicoccus vanus	2	0	0	0	0	0	0	0	2
OPU_1322	Eubacterium ventriosum*	k__Bacteria;p__Firmicutes;c__Clostridia;o__Clostridiales;f__Eubacteriaceae;g__Eubacterium;s__Eubacterium ventriosum	2	2	0	0	0	0	0	0	0
OPU_934	Modestrobacter versicolor	k__Bacteria;p__Actinobacteria;c__Actinobacteria;o__Geodermatophilales;f__Geodermatophilaceae;g__Modestobacter;s__Modestrobacter versicolor	2	0	0	0	0	0	0	2	0
OPU_229	Bartonella vinsonii*	k__Bacteria;p__Proteobacteria;c__Alphaproteobacteria;o__Rhizobiales;f__Bartonellaceae;g__Bartonella;s__Bartonella vinsonii	2	1	1	0	0	0	0	0	0
OPU_303	Nitrobacter vulgaris	k__Bacteria;p__Proteobacteria;c__Alphaproteobacteria;o__Rhizobiales;f__Bradyrhizobiaceae;g__Nitrobacter;s__Nitrobacter vulgaris	2	0	0	0	1	0	0	1	0
OPU_842	Spirilliplanes yamanashiensis	k__Bacteria;p__Actinobacteria;c__Actinobacteria;o__Actinomycetales;f__Micromonosporaceae;g__Spirilliplanes;s__Spirilliplanes yamanashiensis	2	0	0	0	1	0	1	0	0
OPU_1212	Granulicatella adiacens*	k__Bacteria;p__Firmicutes;c__Bacilli;o__Lactobacillales;f__Carnobacteriaceae;g__Granulicatella;s__Granulicatella adiacens	1	0	1	0	0	0	0	0	0
OPU_930	Nocardiopsis aegyptia	k__Bacteria;p__Actinobacteria;c__Actinobacteria;o__Actinomycetales;f__Nocardiopsaceae;g__Nocardiopsis;s__Nocardiopsis aegyptia	1	0	0	0	1	0	0	0	0
OPU_054	Lysobacter aestuarii	k__Bacteria;p__Proteobacteria;c__Gammaproteobacteria;o__Lysobacteriales;f__Lysobacteraceae;g__Lysobacter;s__Lysobacter aestuarii	1	1	0	0	0	0	0	0	0
OPU_862	Nocaridiodes aestuarii	k__Bacteria;p__Actinobacteria;c__Actinobacteria;o__Actinomycetales;f__Nocardioidaceae;g__Nocardioides;s__Nocaridiodes aestuarii	1	0	0	0	0	0	0	1	0
OPU_184	Sphingomonas aesturarii	k__Bacteria;p__Proteobacteria;c__Alphaproteobacteria;o__Sphingomonadales;f__Sphingomonadaceae;g__Sphingomonas;s__Sphingomonas aesturarii	1	0	0	0	0	0	1	0	0
OPU_621	Bryobacter aggregatus	k__Bacteria;p__Acidobacteria;c__Acidobacteriia;o__Acidobacteriales;f__Bryobacteraceae;g__Bryobacter;s__Bryobacter aggregatus	1	0	0	0	0	0	0	0	1
OPU_1014	Paenibacillus alginolyticus	k__Bacteria;p__Firmicutes;c__Bacilli;o__Bacillales;f__Paenibacillaceae;g__Paenibacillus;s__Paenibacillus alginolyticus	1	0	0	0	0	0	0	1	0
OPU_914	Dietzia alimentaria	k__Bacteria;p__Actinobacteria;c__Actinobacteria;o__Actinomycetales;f__Dietziaceae;g__Dietzia;s__Dietzia alimentaria	1	0	0	0	0	0	0	0	1
OPU_857	Jiangella alkaliphila	k__Bacteria;p__Actinobacteria;c__Actinobacteria;o__Actinomycetales;f__iangellaceae;g__Jiangella;s__Jiangella alkaliphila	1	0	0	0	0	0	0	1	0
OPU_859	Nocardioides alpinus	k__Bacteria;p__Actinobacteria;c__Actinobacteria;o__Actinomycetales;f__Nocardioidaceae;g__Nocardioides;s__Nocardioides alpinus	1	0	0	0	0	0	1	0	0
OPU_770	Corynebacterium ammoniagenes*	k__Bacteria;p__Actinobacteria;c__Actinobacteria;o__Actinomycetales;f__Corynebacteriaceae;g__Corynebacterium;s__Corynebacterium ammoniagenes	1	0	0	0	0	0	0	0	1
OPU_445	Pricia antarctica	k__Bacteria;p__Bacteroidetes;c__Flavobacteriia;o__Flavobacteriales;f__Flavobacteriaceae;g__Pricia;s__Pricia antarctica	1	0	0	0	0	0	0	1	0
OPU_823	Friedmanniella antarctica	k__Bacteria;p__Actinobacteria;c__Actinobacteria;o__Propionibacteriales;f__Nocardioidaceae;g__Friedmanniella;s__Friedmanniella antarctica	1	0	0	0	0	0	1	0	0
OPU_906	Mycobacterium anyangense	k__Bacteria;p__Actinobacteria;c__Actinobacteria;o__Actinomycetales;f__Mycobacteriaceae;g__Mycobacterium;s__Mycobacterium anyangense	1	0	0	0	0	0	0	0	1
OPU_481	Adhaeribacter aquaticus	k__Bacteria;p__Bacteroidetes;c__Cytophagia;o__Cytophagales;f__Hymenobacteraceae;g__Adhaeribacter;s__Adhaeribacter aquaticus	1	0	0	0	0	0	1	0	0
OPU_371	Roseomonas arctica	k__Bacteria;p__Proteobacteria;c__Alphaproteobacteria;o__Rhodospirillales;f__Acetobacteraceae;g__Roseomonas;s__Roseomonas arctica	1	0	0	0	0	0	0	1	0
OPU_1022	Cohnella arctica	k__Bacteria;p__Firmicutes;c__Bacilli;o__Bacillales;f__Paenibacillaceae;g__Cohnella;s__Cohnella arctica	1	0	0	0	0	0	1	0	0
OPU_392	Roseomonas arcticisoli	k__Bacteria;p__Proteobacteria;c__Alphaproteobacteria;o__Rhodospirillales;f__Acetobacteraceae;g__Roseomonas;s__Roseomonas arcticisoli	1	0	0	0	0	0	1	0	0
OPU_085	Undibacterium arcticum	k__Bacteria;p__Proteobacteria;c__Betaproteobacteria;o__Burkholderiales;f__Oxalobacteraceae;g__Undibacterium;s__Undibacterium arcticum	1	0	0	0	0	0	1	0	0
OPU_124	Rugosibacter aromaticivorans	k__Bacteria;p__Proteobacteria;c__Betaproteobacteria;o__Rhodocyclales;f__Rhodocyclaceae;g__Rugosibacter;s__Rugosibacter aromaticivorans	1	0	0	0	0	0	0	0	1
OPU_451	Mucilaginibacter auburnensis	k__Bacteria;p__Bacteroidetes;c__Sphingobacteriia;o__Sphingobacteriales;f__Sphingobacteriaceae;g__Mucilaginibacter;s__Mucilaginibacter auburnensis	1	0	0	0	0	0	0	0	1
OPU_1003	Herpetosiphon aurantiacus	k__Bacteria;p__Chloroflexi;c__Chloroflexia;o__Herpetosiphonales;f__Herpetosiphonaceae;g__Herpetosiphon;s__Herpetosiphon aurantiacus	1	0	0	0	1	0	0	0	0
OPU_1463	Massilia aurea	k__Bacteria;p__Proteobacteria;c__Betaproteobacteria;o__Burkholderiales;f__Oxalobacteraceae;g__Massilia;s__Massilia aurea	1	0	0	0	0	0	0	0	1
OPU_352	Brevundimonas aveniformis	k__Bacteria;p__Proteobacteria;c__Alphaproteobacteria;o__Caulobacterales;f__Caulobacteraceae;g__Brevundimonas;s__Brevundimonas aveniformis	1	0	0	0	0	0	0	0	1
OPU_808	Arthrobacter bambusae	k__Bacteria;p__Actinobacteria;c__Actinobacteria;o__Micrococcales;f__Micrococcaceae;g__Arthrobacter;s__Arthrobacter bambusae	1	0	0	0	0	0	0	0	1
OPU_902	Kibdelosporangium banguiense	k__Bacteria;p__Actinobacteria;c__Actinobacteria;o__Actinomycetales;f__Pseudonocardiaceae;g__Kibdelosporangium;s__Kibdelosporangium banguiense	1	0	0	0	0	0	1	0	0
OPU_1246	Intestinimonas butyriciproducens	k__Bacteria;p__Firmicutes;c__Clostridia;o__Clostridiales;f__Ruminococcaceae;g__Intestinimonas;s__Intestinimonas butyriciproducens	1	1	0	0	0	0	0	0	0
OPU_691	Chthonomonas calidirosea	k__Bacteria;p__Armatimonadetes;c__Chthonomonadetes;o__Chthonomonadales;f__Chthonomonadaceae;g__Chthonomonas;s__Chthonomonas calidirosea	1	0	0	0	0	0	0	0	1
OPU_828	Streptomyces camponoticaptis	k__Bacteria;p__Actinobacteria;c__Actinobacteria;o__Actinomycetales;f__Streptomycetaceae;g__Streptomyces;s__Streptomyces camponoticaptis	1	0	0	0	0	0	0	0	1
OPU_1245	Pseudoflavonifractor capillosus	k__Bacteria;p__Firmicutes;c__Clostridia;o__Clostridiales;f__Ruminococcaceae;g__Pseudoflavonifractor;s__Pseudoflavonifractor capillosus	1	1	0	0	0	0	0	0	0
OPU_011	Actinobacillus capsulatus*	k__Bacteria;p__Proteobacteria;c__Gammaproteobacteria;o__Pasteurellales;f__Pasteurellaceae;g__Actinobacillus;s__Actinobacillus capsulatus	1	0	0	0	0	0	0	1	0
OPU_860	Nocardioides cavernae	k__Bacteria;p__Actinobacteria;c__Actinobacteria;o__Actinomycetales;f__Nocardioidaceae;g__Nocardioides;s__Nocardioides cavernae	1	0	0	0	0	0	0	1	0
OPU_915	Dietzia cercidiphylli	k__Bacteria;p__Actinobacteria;c__Actinobacteria;o__Actinomycetales;f__Dietziaceae;g__Dietzia;s__Dietzia cercidiphylli	1	0	0	0	0	1	0	0	0
OPU_743	Agromyces cerinus	k__Bacteria;p__Actinobacteria;c__Actinobacteria;o__Micrococcales;f__Microbacteriaceae;g__Agromyces;s__Agromyces cerinus	1	0	0	0	0	0	1	0	0
OPU_834	Micromonospora chaiyaphumensis	k__Bacteria;p__Actinobacteria;c__Actinobacteria;o__Actinomycetales;f__Micromonosporaceae;g__Micromonospora;s__Micromonospora chaiyaphumensis	1	0	0	0	0	0	0	1	0
OPU_929	Actinomadura chibensis	k__Bacteria;p__Actinobacteria;c__Actinobacteria;o__Streptosporangiales;f__Thermomonosporaceae;g__Actinomadura;s__Actinomadura chibensis	1	0	0	0	0	0	0	1	0
OPU_468	Hymenobacter chitinvorans	k__Bacteria;p__Bacteroidetes;c__Cytophagia;o__Cytophagales;f__Hymenobacteraceae;g__Hymenobacter;s__Hymenobacter chitinvorans	1	0	0	0	1	0	0	0	0
OPU_1444	Vampirovibrio chlorellavorus	k__Bacteria;p__Terrabacteria;c__Candidatus Melainabacteria;o__Vampirovibrionales;f__Unclassified family;g__Vampirovibrio;s__Vampirovibrio chlorellavorus	1	0	0	0	0	0	0	0	1
OPU_193	Novosphingobium colocasiae	k__Bacteria;p__Proteobacteria;c__Alphaproteobacteria;o__Sphingomonadales;f__Sphingomonadaceae;g__Novosphingobium;s__Novosphingobium colocasiae	1	0	0	0	1	0	0	0	0
OPU_537	Prevotella copri	k__Bacteria;p__Bacteroidetes;c__Bacteroidia;o__Bacteroidales;f__Prevotellaceae;g__Prevotella;s__Prevotella copri	1	0	0	0	0	0	0	1	0
OPU_750	Janibacter cremeus	k__Bacteria;p__Actinobacteria;c__Actinobacteria;o__Micrococcales;f__Intrasporangiaceae;g__Janibacter;s__Janibacter cremeus	1	0	0	0	0	0	0	1	0
OPU_175	Sphingomonas daechungensis	k__Bacteria;p__Proteobacteria;c__Alphaproteobacteria;o__Sphingomonadales;f__Sphingomonadaceae;g__Sphingomonas;s__Sphingomonas daechungensis	1	0	0	0	0	0	0	0	1
OPU_102	Massilia dura	k__Bacteria;p__Proteobacteria;c__Betaproteobacteria;o__Burkholderiales;f__Oxalobacteraceae;g__Massilia;s__Massilia dura	1	0	0	0	0	0	0	0	1
OPU_540	Sunxiuqinia elloptica	k__Bacteria;p__Bacteroidetes;c__Bacteroidia;o__Marinilabiliales;f__Prolixibacteraceae;g__Sunxiuqinia;s__Sunxiuqinia elloptica	1	0	0	0	0	0	0	0	1
OPU_005	Erwinia endophytica	k__Bacteria;p__Proteobacteria;c__Gammaproteobacteria;o__Enterobacteriales;f__Erwiniaceae;g__Erwinia;s__Erwinia endophytica	1	0	0	0	0	0	1	0	0
OPU_885	Flindersiella endophytica	k__Bacteria;p__Actinobacteria;c__Actinobacteria;o__Actinomycetales;f__Nocardioidaceae;g__Flindersiella;s__Flindersiella endophytica	1	0	0	0	0	0	0	1	0
OPU_253	Phyllobacterium endophyticum	k__Bacteria;p__Proteobacteria;c__Alphaproteobacteria;o__Rhizobiales;f__Phyllobacteriaceae;g__Phyllobacterium;s__Phyllobacterium endophyticum	1	0	0	0	0	0	0	0	1
OPU_1460	Blastococcus endophyticus	k__Bacteria;p__Actinobacteria;c__Actinobacteria;o__Geodermatophilales;f__Geodermatophilaceae;g__Blastococcus;s__Blastococcus endophyticus	1	0	0	0	0	0	1	0	0
OPU_754	Oerskovia enterophila	k__Bacteria;p__Actinobacteria;c__Actinobacteria;o__Micrococcales;f__Cellulomonadaceae;g__Oerskovia;s__Oerskovia enterophila	1	0	1	0	0	0	0	0	0
OPU_739	Microbacterium esteraromaticum	k__Bacteria;p__Actinobacteria;c__Actinobacteria;o__Micrococcales;f__Microbacteriaceae;g__Microbacterium;s__Microbacterium esteraromaticum	1	0	0	0	0	0	1	0	0
OPU_858	Nocardioides exalbidus	k__Bacteria;p__Actinobacteria;c__Actinobacteria;o__Actinomycetales;f__Nocardioidaceae;g__Nocardioides;s__Nocardioides exalbidus	1	0	0	0	0	0	1	0	0
OPU_461	Sphingobacterium faecium	k__Bacteria;p__Bacteroidetes;c__Sphingobacteriia;o__Sphingobacteriales;f__Sphingobacteriaceae;g__Sphingobacterium;s__Sphingobacterium faecium	1	0	0	0	1	0	0	0	0
OPU_749	Frigoribacterium faeni	k__Bacteria;p__Actinobacteria;c__Actinobacteria;o__Micrococcales;f__Microbacteriaceae;g__Frigoribacterium;s__Frigoribacterium faeni	1	0	0	0	0	0	0	0	1
OPU_878	Aeromicrobium fastidiosum	k__Bacteria;p__Actinobacteria;c__Actinobacteria;o__Propionibacteriales;f__Nocardioidaceae;g__Aeromicrobium;s__Aeromicrobium fastidiosum	1	0	1	0	0	0	0	0	0
OPU_755	Actinotalea ferrariae	k__Bacteria;p__Actinobacteria;c__Actinobacteria;o__Micrococcales;f__Cellulomonadaceae;g__Actinotalea;s__Actinotalea ferrariae	1	0	0	0	0	0	1	0	0
OPU_1445	Mariprofundus ferrooxydans	k__Bacteria;p__Proteobacteria;c__Zetaproteobacteria;o__Mariprofundales;f__Mariprofundaceae;g__Mariprofundus;s__Mariprofundus ferrooxydans	1	0	0	0	0	0	1	0	0
OPU_843	Asanoa ferruginea	k__Bacteria;p__Actinobacteria;c__Actinobacteria;o__Micromonosporales;f__Micromonosporaceae;g__Asanoa;s__Asanoa ferruginea	1	0	0	0	0	0	1	0	0
OPU_745	Rathayibacter festucae	k__Bacteria;p__Actinobacteria;c__Actinobacteria;o__Micrococcales;f__Microbacteriaceae;g__Rathayibacter;s__Rathayibacter festucae	1	0	0	0	0	0	0	1	0
OPU_553	Phaselicystis flava	k__Bacteria;p__Proteobacteria;c__Deltaproteobacteria;o__Myxococcales;f__Sorangiineae;g__Phaselicystidaceae;s__Phaselicystis;Phaselicystis flava	1	0	0	0	0	0	1	0	0
OPU_746	Subtercola frigoramans	k__Bacteria;p__Actinobacteria;c__Actinobacteria;o__Micrococcales;f__Microbacteriaceae;g__Subtercola;s__Subtercola frigoramans	1	0	0	0	0	0	1	0	0
OPU_212	Novosphingobium fuchskuhlense	k__Bacteria;p__Proteobacteria;c__Alphaproteobacteria;o__Sphingomonadales;f__Sphingomonadaceae;g__Novosphingobium;s__Novosphingobium fuchskuhlense	1	0	0	0	0	1	0	0	0
OPU_1310	Ruminococcus gauvreauii	k__Bacteria;p__Firmicutes;c__Clostridia;o__Clostridiales;f__Ruminococcaceae;g__Ruminococcus;s__Ruminococcus gauvreauii	1	1	0	0	0	0	0	0	0
OPU_170	Sphingomonas gei	k__Bacteria;p__Proteobacteria;c__Alphaproteobacteria;o__Sphingomonadales;f__Sphingomonadaceae;g__Sphingomonas;s__Sphingomonas gei	1	0	0	0	0	0	0	0	1
OPU_039	Pesudomonas geniculate	k__Bacteria;p__Proteobacteria;c__Gammaproteobacteria;o__Pseudomonadales;f__Pseudomonadaceae;g__Pseudomonas;s__Pesudomonas geniculate	1	0	0	0	0	0	0	1	0
OPU_141	Ramlibacter ginsenosidimutans	k__Bacteria;p__Proteobacteria;c__Betaproteobacteria;o__Burkholderiales;f__Comamonadaceae;g__Ramlibacter;s__Ramlibacter ginsenosidimutans	1	0	0	0	0	0	1	0	0
OPU_447	Chryseobacterium ginsenosidimutans	k__Bacteria;p__Bacteroidetes;c__Flavobacteriia;o__Flavobacteriales;f__Flavobacteriaceae;g__Chryseobacterium;s__Chryseobacterium ginsenosidimutans	1	0	0	0	0	0	1	0	0
OPU_257	Aureimonas glaciei	k__Bacteria;p__Proteobacteria;c__Alphaproteobacteria;o__Rhizobiales;f__Aurantimonadaceae;g__Aureimonas;s__Aureimonas glaciei	1	0	0	0	1	0	0	0	0
OPU_1193	Streptococcus gordonii	k__Bacteria;p__Firmicutes;c__Bacilli;o__Lactobacillales;f__Streptococcaceae;g__Streptococcus;s__Streptococcus gordonii	1	0	1	0	0	0	0	0	0
OPU_1331	Eubacterium hallii	k__Bacteria;p__Firmicutes;c__Clostridia;o__Clostridiales;f__Eubacteriaceae;g__Eubacterium;s__Eubacterium hallii	1	1	0	0	0	0	0	0	0
OPU_272	Pelagibacterium halotolerans	k__Bacteria;p__Proteobacteria;c__Alphaproteobacteria;o__Rhizobiales;f__Hyphomicrobiaceae;g__Pelagibacterium;s__Pelagibacterium halotolerans	1	0	0	0	0	0	0	0	1
OPU_866	Nocardioides halotolerans	k__Bacteria;p__Actinobacteria;c__Actinobacteria;o__Actinomycetales;f__Nocardioidaceae;g__Nocardioides;s__Nocardioides halotolerans	1	0	0	0	0	0	1	0	0
OPU_850	Rhizocola hellebori	k__Bacteria;p__Actinobacteria;c__Actinobacteria;o__Micromonosporales;f__Micromonosporaceae;g__Rhizocola;s__Rhizocola hellebori	1	0	0	0	0	0	0	1	0
OPU_133	Ramlibacter henchirensis	k__Bacteria;p__Proteobacteria;c__Betaproteobacteria;o__Burkholderiales;f__Comamonadaceae;g__Ramlibacter;s__Ramlibacter henchirensis	1	0	0	0	0	0	1	0	0
OPU_456	Pedobacter herparinus	k__Bacteria;p__Bacteroidetes;c__Sphingobacteriia;o__Sphingobacteriales;f__Sphingobacteriaceae;g__Pedobacter;s__Pedobacter herparinus	1	0	0	0	0	0	0	0	1
OPU_1139	Staphylocccus hominis	k__Bacteria;p__Firmicutes;c__Bacilli;o__Bacillales;f__Staphylococcaceae;g__Staphylococcus;s__Staphylocccus hominis	1	0	0	0	0	0	0	0	1
OPU_460	Sphingobacterium hotanense	k__Bacteria;p__Bacteroidetes;c__Sphingobacteriia;o__Sphingobacteriales;f__Sphingobacteriaceae;g__Sphingobacterium;s__Sphingobacterium hotanense	1	0	0	0	0	0	0	1	0
OPU_766	Aquipuribacter hungaricus	k__Bacteria;p__Actinobacteria;c__Actinobacteria;o__Micrococcales;f__Intrasporangiaceae;g__Aquipuribacter;s__Aquipuribacter hungaricus	1	0	0	0	0	0	1	0	0
OPU_1190	Streptococcus infantis*	k__Bacteria;p__Firmicutes;c__Bacilli;o__Lactobacillales;f__Streptococcaceae;g__Streptococcus;s__Streptococcus infantis	1	0	0	0	0	0	0	0	1
OPU_1203	Carnobacterium inhibens	k__Bacteria;p__Firmicutes;c__Bacilli;o__Lactobacillales;f__Carnobacteriaceae;g__Carnobacterium;s__Carnobacterium inhibens	1	0	1	0	0	0	0	0	0
OPU_108	Achromobacter insuavis	k__Bacteria;p__Proteobacteria;c__Betaproteobacteria;o__Burkholderiales;f__Alcaligenaceae;g__Achromobacter;s__Achromobacter insuavis	1	0	0	0	0	0	0	1	0
OPU_256	Chelativorans intermedius	k__Bacteria;p__Proteobacteria;c__Alphaproteobacteria;o__Rhizobiales;f__Phyllobacteriaceae;g__Chelativorans;s__Chelativorans intermedius	1	0	0	0	0	0	0	1	0
OPU_869	Nocardioides intraradicalis	k__Bacteria;p__Actinobacteria;c__Actinobacteria;o__Actinomycetales;f__Nocardioidaceae;g__Nocardioides;s__Nocardioides intraradicalis	1	0	0	0	0	0	0	1	0
OPU_734	Microbacterium invictum	k__Bacteria;p__Actinobacteria;c__Actinobacteria;o__Micrococcales;f__Microbacteriaceae;g__Microbacterium;s__Microbacterium invictum	1	0	0	0	0	0	0	1	0
OPU_901	Saccharothrix isguenensis	k__Bacteria;p__Actinobacteria;c__Actinobacteria;o__Actinomycetales;f__Pseudonocardiaceae;g__Saccharothrix;s__Saccharothrix isguenensis	1	0	0	0	0	0	0	1	0
OPU_877	Nocardioides jensenii	k__Bacteria;p__Actinobacteria;c__Actinobacteria;o__Actinomycetales;f__Nocardioidaceae;g__Nocardioides;s__Nocardioides jensenii	1	0	0	0	0	0	0	1	0
OPU_344	Amaricoccus kaplicensis	k__Bacteria;p__Proteobacteria;c__Alphaproteobacteria;o__Rhodobacterales;f__Rhodobacteraceae;g__Amaricoccus;s__Amaricoccus kaplicensis	1	0	0	0	0	0	1	0	0
OPU_167	Sphingomonas koreensis	k__Bacteria;p__Proteobacteria;c__Alphaproteobacteria;o__Sphingomonadales;f__Sphingomonadaceae;g__Sphingomonas;s__Sphingomonas koreensis	1	0	0	0	0	0	0	0	1
OPU_1030	Shimazuella kribbensis	k__Bacteria;p__Firmicutes;c__Bacilli;o__Bacillales;f__Thermoactinomycetaceae;g__Shimazuella;s__Shimazuella kribbensis	1	0	0	0	0	0	0	1	0
OPU_1275	Ruthenibacterium lactatiformans	k__Bacteria;p__Firmicutes;c__Clostridia;o__Clostridiales;f__Ruminococcaceae;g__Ruthenibacterium;s__Ruthenibacterium lactatiformans	1	1	0	0	0	0	0	0	0
OPU_1373	Clostridium lacusfrycellense	k__Bacteria;p__Firmicutes;c__Clostridia;o__Clostridiales;f__Clostridiaceae;g__Clostridium;s__Clostridium lacusfrycellense	1	0	0	0	0	0	0	0	1
OPU_180	Sphingomonas leidyi	k__Bacteria;p__Proteobacteria;c__Alphaproteobacteria;o__Sphingomonadales;f__Sphingomonadaceae;g__Sphingomonas;s__Sphingomonas leidyi	1	0	0	0	0	0	0	0	1
OPU_1163	Staphylococcus linens	k__Bacteria;p__Firmicutes;c__Bacilli;o__Bacillales;f__Staphylococcaceae;g__Staphylococcus;s__Staphylococcus linens	1	0	0	0	1	0	0	0	0
OPU_736	Microbacterium liquefaciens	k__Bacteria;p__Actinobacteria;c__Actinobacteria;o__Micrococcales;f__Microbacteriaceae;g__Microbacterium;s__Microbacterium liquefaciens	1	0	0	0	0	0	1	0	0
OPU_927	Actinomadura livida	k__Bacteria;p__Actinobacteria;c__Actinobacteria;o__Streptosporangiales;f__Thermomonosporaceae;g__Actinomadura;s__Actinomadura livida	1	0	0	0	0	0	0	0	1
OPU_1023	Cohnella luojiensis	k__Bacteria;p__Firmicutes;c__Bacilli;o__Bacillales;f__Paenibacillaceae;g__Cohnella;s__Cohnella luojiensis	1	0	0	0	0	0	0	1	0
OPU_756	Fodinibacter lutens	k__Bacteria;p__Actinobacteria;c__Actinobacteria;o__Micrococcales;f__Intrasporangiaceae;g__Fodinibacter;s__Fodinibacter lutens	1	0	0	0	0	0	1	0	0
OPU_909	Mycobacterium madagascariense	k__Bacteria;p__Actinobacteria;c__Actinobacteria;o__Actinomycetales;f__Mycobacteriaceae;g__Mycobacterium;s__Mycobacterium madagascariense	1	0	0	0	0	0	1	0	0
OPU_255	Pseudaminobacter manganicus	k__Bacteria;p__Proteobacteria;c__Alphaproteobacteria;o__Rhizobiales;f__Phyllobacteriaceae;g__Pseudaminobacter;s__Pseudaminobacter manganicus	1	0	1	0	0	0	0	0	0
OPU_1465	Novosphingobium marinum	k__Bacteria;p__Proteobacteria;c__Alphaproteobacteria;o__Sphingomonadales;f__Sphingomonadaceae;g__Novosphingobium;s__Novosphingobium marinum	1	0	0	0	0	0	0	0	1
OPU_031	Psychrobacter maritimus	k__Bacteria;p__Proteobacteria;c__Gammaproteobacteria;o__Pseudomonadales;f__Moraxellaceae;g__Psychrobacter;s__Psychrobacter maritimus	1	0	0	0	1	0	0	0	0
OPU_876	Nocardioides massiliensis	k__Bacteria;p__Actinobacteria;c__Actinobacteria;o__Actinomycetales;f__Nocardioidaceae;g__Nocardioides;s__Nocardioides massiliensis	1	0	0	0	0	0	0	1	0
OPU_1062	Lysinibacillus massiliensis*	k__Bacteria;p__Firmicutes;c__Bacilli;o__Bacillales;f__Bacillaceae;g__Lysinibacillus;s__Lysinibacillus massiliensis	1	0	0	0	0	0	0	0	1
OPU_759	Janibacter melonis	k__Bacteria;p__Actinobacteria;c__Actinobacteria;o__Micrococcales;f__Intrasporangiaceae;g__Janibacter;s__Janibacter melonis	1	0	0	0	0	1	0	0	0
OPU_415	Taonella mepensis	k__Bacteria;p__Proteobacteria;c__Alphaproteobacteria;o__Sneathiellales;f__Sneathiellaceae;g__Taonella;s__Taonella mepensis	1	0	0	0	0	1	0	0	0
OPU_219	Porphyrobacter mercurialis	k__Bacteria;p__Proteobacteria;c__Alphaproteobacteria;o__Sphingomonadales;f__Erythrobacteraceae;g__Porphyrobacter;s__Porphyrobacter mercurialis	1	0	0	1	0	0	0	0	0
OPU_474	Hymenobacter metalli	k__Bacteria;p__Bacteroidetes;c__Cytophagia;o__Cytophagales;f__Hymenobacteraceae;g__Hymenobacter;s__Hymenobacter metalli	1	0	0	0	1	0	0	0	0
OPU_1040	Bacillus methanolicus	k__Bacteria;p__Firmicutes;c__Bacilli;o__Bacillales;f__Bacillaceae;g__Bacillus;s__Bacillus methanolicus	1	0	0	0	1	0	0	0	0
OPU_760	Mycetocola miduiensis	k__Bacteria;p__Actinobacteria;c__Actinobacteria;o__Micrococcales;f__Microbacteriaceae;g__Mycetocola;s__Mycetocola miduiensis	1	0	0	0	0	0	1	0	0
OPU_697	Elusimicrobium minutum	k__Bacteria;p__Elusimicrobia;c__Elusimicrobia;o__Elusimicrobiales;f__Elusimicrobiaceae;g__Elusimicrobium;s__Elusimicrobium minutum	1	0	0	0	0	0	0	0	1
OPU_354	Caulobacter mirabilis	k__Bacteria;p__Proteobacteria;c__Alphaproteobacteria;o__Caulobacterales;f__Caulobacteraceae;g__Caulobacter;s__Caulobacter mirabilis	1	0	0	0	0	0	0	0	1
OPU_123	Nitrosospira multiformis	k__Bacteria;p__Proteobacteria;c__Betaproteobacteria;o__Nitrosomonadales;f__Nitrosomonadaceae;g__Nitrosospira;s__Nitrosospira multiformis	1	1	0	0	0	0	0	0	0
OPU_797	Citricoccus muralis	k__Bacteria;p__Actinobacteria;c__Actinobacteria;o__Micrococcales;f__Micrococcaceae;g__Citricoccus;s__Citricoccus muralis	1	0	0	0	0	0	0	1	0
OPU_769	Corynebacterium oculi	k__Bacteria;p__Actinobacteria;c__Actinobacteria;o__Actinomycetales;f__Corynebacteriaceae;g__Corynebacterium;s__Corynebacterium oculi	1	0	0	0	0	0	1	0	0
OPU_795	Arthrobacter oryzae	k__Bacteria;p__Actinobacteria;c__Actinobacteria;o__Micrococcales;f__Micrococcaceae;g__Arthrobacter;s__Arthrobacter oryzae	1	0	0	0	0	0	0	0	1
OPU_1388	Helcococcus ovis*	k__Bacteria;p__Firmicutes;c__Clostridia;o__Unclassified Clostridiales;f__Helcococcus;g__Helcococcus ovis	1	0	0	0	0	0	0	1	0
OPU_168	Sphingomonas panaciterrace	k__Bacteria;p__Proteobacteria;c__Alphaproteobacteria;o__Sphingomonadales;f__Sphingomonadaceae;g__Sphingomonas;s__Sphingomonas panaciterrace	1	0	0	0	0	0	0	0	1
OPU_895	Pseudonocardia parietis	k__Bacteria;p__Actinobacteria;c__Actinobacteria;o__Actinomycetales;f__Pseudonocardiaceae;g__Pseudonocardia;s__Pseudonocardia parietis	1	0	0	0	0	0	1	0	0
OPU_796	Artheobacter pascens	k__Bacteria;p__Actinobacteria;c__Actinobacteria;o__Micrococcales;f__Micrococcaceae;g__Arthrobacter;s__Artheobacter pascens	1	0	0	0	0	0	0	1	0
OPU_539	Porphyromonas pasteri	k__Bacteria;p__Bacteroidetes;c__Bacteroidia;o__Bacteroidales;f__Porphyromonadaceae;g__Porphyromonas;s__Porphyromonas pasteri	1	0	0	0	0	0	0	1	0
OPU_788	Ornithinimicrobium pekingense	k__Bacteria;p__Actinobacteria;c__Actinobacteria;o__Micrococcales;f__Intrasporangiaceae;g__Ornithinimicrobium;s__Ornithinimicrobium pekingense	1	0	0	0	0	0	0	1	0
OPU_737	Microbacterium phyllosphaerae	k__Bacteria;p__Actinobacteria;c__Actinobacteria;o__Micrococcales;f__Microbacteriaceae;g__Microbacterium;s__Microbacterium phyllosphaerae	1	0	1	0	0	0	0	0	0
OPU_884	Actinopolymorpha pittospori	k__Bacteria;p__Actinobacteria;c__Actinobacteria;o__Propionibacteriales;f__Nocardioidaceae;g__Actinopolymorpha;s__Actinopolymorpha pittospori	1	0	0	0	0	0	0	0	1
OPU_514	Flavitalea populi	k__Bacteria;p__Bacteroidetes;c__Chitinophagia;o__Chitinophagales;f__Chitinophagaceae;g__Flavitalea;s__Flavitalea populi	1	0	0	0	0	0	0	0	1
OPU_1194	Streptococcus porci*	k__Bacteria;p__Firmicutes;c__Bacilli;o__Lactobacillales;f__Streptococcaceae;g__Streptococcus;s__Streptococcus porci	1	0	0	0	0	0	0	1	0
OPU_172	Sphingomonas pseudosanguinis	k__Bacteria;p__Proteobacteria;c__Alphaproteobacteria;o__Sphingomonadales;f__Sphingomonadaceae;g__Sphingomonas;s__Sphingomonas pseudosanguinis	1	0	0	0	0	0	0	1	0
OPU_082	Noviherbaspirillum psychotolerans	k__Bacteria;p__Proteobacteria;c__Betaproteobacteria;o__Burkholderiales;f__Oxalobacteraceae;g__Noviherbaspirillum;s__Noviherbaspirillum psychotolerans	1	0	0	0	0	0	1	0	0
OPU_908	Mycobacterium pulveris	k__Bacteria;p__Actinobacteria;c__Actinobacteria;o__Actinomycetales;f__Mycobacteriaceae;g__Mycobacterium;s__Mycobacterium pulveris	1	0	0	0	0	0	0	1	0
OPU_146	Acidovorax radicis	k__Bacteria;p__Proteobacteria;c__Betaproteobacteria;o__Burkholderiales;f__Comamonadaceae;g__Acidovorax;s__Acidovorax radicis	1	0	0	0	0	0	0	0	1
OPU_816	Tessaracoccus rhinocerotis	k__Bacteria;p__Actinobacteria;c__Actinobacteria;o__Actinomycetales;f__Propionibacteriaceae;g__Tessaracoccus;s__Tessaracoccus rhinocerotis	1	0	1	0	0	0	0	0	0
OPU_274	Methylobacterium rhodinum	k__Bacteria;p__Proteobacteria;c__Alphaproteobacteria;o__Rhizobiales;f__Methylobacteriaceae;g__Methylobacterium;s__Methylobacterium rhodinum	1	0	0	0	0	1	0	0	0
OPU_793	Arthrobacter rhombi	k__Bacteria;p__Actinobacteria;c__Actinobacteria;o__Micrococcales;f__Micrococcaceae;g__Arthrobacter;s__Arthrobacter rhombi	1	0	0	0	1	0	0	0	0
OPU_305	Tardiphaga robiniae	k__Bacteria;p__Proteobacteria;c__Alphaproteobacteria;o__Rhizobiales;f__Bradyrhizobiaceae;g__Tardiphaga;s__Tardiphaga robiniae	1	0	0	0	0	0	0	0	1
OPU_381	Roseomonas rosea	k__Bacteria;p__Proteobacteria;c__Alphaproteobacteria;o__Rhodospirillales;f__Acetobacteraceae;g__Roseomonas;s__Roseomonas rosea	1	0	0	0	0	0	1	0	0
OPU_552	Minicystis rosea	k__Bacteria;p__Proteobacteria;c__Deltaproteobacteria;o__Myxococcales;f__Sorangiineae;g__Polyangiaceae;s__Minicystis;Minicystis rosea	1	0	0	0	1	0	0	0	0
OPU_453	Pedobacter ruber	k__Bacteria;p__Bacteroidetes;c__Sphingobacteriia;o__Sphingobacteriales;f__Sphingobacteriaceae;g__Pedobacter;s__Pedobacter ruber	1	0	0	0	0	0	1	0	0
OPU_554	Aetherobacter rufus	k__Bacteria;p__Proteobacteria;c__Deltaproteobacteria;o__Myxococcales;f__Sorangiineae;g__Polyangiaceae;s__Aetherobacter;Aetherobacter rufus	1	0	0	0	1	0	0	0	0
OPU_1390	Megamonas rupellensis	k__Bacteria;p__Firmicutes;c__Negativicutes;o__Selenomonadales;f__Selenomonadaceae;g__Megamonas;s__Megamonas rupellensis	1	0	0	0	0	0	0	0	1
OPU_882	Kribbella sancticallisti	k__Bacteria;p__Actinobacteria;c__Actinobacteria;o__Actinomycetales;f__Nocardioidaceae;g__Kribbella;s__Kribbella sancticallisti	1	0	0	0	0	0	1	0	0
OPU_498	Dyadobacter sediminis	k__Bacteria;p__Bacteroidetes;c__Cytophagia;o__Cytophagales;f__Cytophagaceae;g__Dyadobacter;s__Dyadobacter sediminis	1	0	0	0	0	0	1	0	0
OPU_896	Pseudonocardia sediminis	k__Bacteria;p__Actinobacteria;c__Actinobacteria;o__Actinomycetales;f__Pseudonocardiaceae;g__Pseudonocardia;s__Pseudonocardia sediminis	1	0	0	0	0	0	0	1	0
OPU_119	Neisseria sicca*	k__Bacteria;p__Proteobacteria;c__Betaproteobacteria;o__Neisseriales;f__Neisseriaceae;g__Neisseria;s__Neisseria sicca	1	1	0	0	0	0	0	0	0
OPU_944	Nakamurella silvestris	k__Bacteria;p__Actinobacteria;c__Actinobacteria;o__Nakamurellales;f__Nakamurellaceae;g__Nakamurella;s__Nakamurella silvestris	1	0	0	0	0	0	1	0	0
OPU_1393	Peptococcus simiae	k__Bacteria;p__Firmicutes;c__Clostridia;o__Clostridiales;f__Peptococcaceae;g__Peptococcus;s__Peptococcus simiae	1	1	0	0	0	0	0	0	0
OPU_1265	Eubacterium siraeum	k__Bacteria;p__Firmicutes;c__Clostridia;o__Clostridiales;f__Eubacteriaceae;g__Eubacterium;s__Eubacterium siraeum	1	1	0	0	0	0	0	0	0
OPU_052	Lysobacter soli	k__Bacteria;p__Proteobacteria;c__Gammaproteobacteria;o__Lysobacteriales;f__Lysobacteraceae;g__Lysobacter;s__Lysobacter soli	1	0	1	0	0	0	0	0	0
OPU_207	Altererythrobacter soli	k__Bacteria;p__Proteobacteria;c__Alphaproteobacteria;o__Sphingomonadales;f__Erythrobacteraceae;g__Altererythrobacter;s__Altererythrobacter soli	1	0	0	0	0	0	0	0	1
OPU_233	Rhizobium soli	k__Bacteria;p__Proteobacteria;c__Alphaproteobacteria;o__Rhizobiales;f__Rhizobiaceae;g__Rhizobium;s__Rhizobium soli	1	0	0	0	0	0	0	1	0
OPU_375	Belnapia soli	k__Bacteria;p__Proteobacteria;c__Alphaproteobacteria;o__Rhodospirillales;f__Acetobacteraceae;g__Belnapia;s__Belnapia soli	1	0	0	0	0	0	1	0	0
OPU_835	Plantactinospora soyae	k__Bacteria;p__Actinobacteria;c__Actinobacteria;o__Actinomycetales;f__Micromonosporaceae;g__Plantactinospora;s__Plantactinospora soyae	1	0	0	0	0	0	0	0	1
OPU_057	Lysobacter spongiicola	k__Bacteria;p__Proteobacteria;c__Gammaproteobacteria;o__Lysobacteriales;f__Lysobacteraceae;g__Lysobacter;s__Lysobacter spongiicola	1	1	0	0	0	0	0	0	0
OPU_585	Peredibacter starrii	k__Bacteria;p__Proteobacteria;c__Deltaproteobacteria;o__Bdellovibrionales;f__Bacteriovoracaceae;g__Peredibacter;s__Peredibacter starrii	1	0	0	0	0	0	0	1	0
OPU_767	Corynebacterium striatum*	k__Bacteria;p__Actinobacteria;c__Actinobacteria;o__Actinomycetales;f__Corynebacteriaceae;g__Corynebacterium;s__Corynebacterium striatum	1	0	0	1	0	0	0	0	0
OPU_290	Microvirga subterranea	k__Bacteria;p__Proteobacteria;c__Alphaproteobacteria;o__Rhizobiales;f__Methylobacteriaceae;g__Microvirga;s__Microvirga subterranea	1	0	0	0	1	0	0	0	0
OPU_438	Flavobacterium succinicans	k__Bacteria;p__Bacteroidetes;c__Flavobacteriia;o__Flavobacteriales;f__Flavobacteriaceae;g__Flavobacterium;s__Flavobacterium succinicans	1	0	0	0	0	0	0	0	1
OPU_1240	Sporobacter termitidis	k__Bacteria;p__Firmicutes;c__Clostridia;o__Clostridiales;f__Ruminococcaceae;g__Sporobacter;s__Sporobacter termitidis	1	1	0	0	0	0	0	0	0
OPU_400	Reyranella terrae	k__Bacteria;p__Proteobacteria;c__Alphaproteobacteria;o__Rhodospirillales;f__Rhodospirillaceae;g__Reyranella;s__Reyranella terrae	1	0	0	0	0	0	0	0	1
OPU_518	Parasegetibacter terrae	k__Bacteria;p__Bacteroidetes;c__Chitinophagia;o__Chitinophagales;f__Chitinophagaceae;g__Parasegetibacter;s__Parasegetibacter terrae	1	0	0	0	0	0	1	0	0
OPU_726	Longimicrobium terrae	k__Bacteria;p__Gemmatimonadetes;c__Longimicrobia;o__Longimicrobiales;f__Longimicrobiaceae;g__Longimicrobium;s__Longimicrobium terrae	1	0	0	0	0	0	1	0	0
OPU_753	Cellulomonas terrae	k__Bacteria;p__Actinobacteria;c__Actinobacteria;o__Micrococcales;f__Cellulomonadaceae;g__Cellulomonas;s__Cellulomonas terrae	1	0	0	0	0	0	0	1	0
OPU_813	Rothia terrae	k__Bacteria;p__Actinobacteria;c__Actinobacteria;o__Micrococcales;f__Micrococcaceae;g__Rothia;s__Rothia terrae	1	0	1	0	0	0	0	0	0
OPU_482	Adhaeribacter terreus	k__Bacteria;p__Bacteroidetes;c__Cytophagia;o__Cytophagales;f__Hymenobacteraceae;g__Adhaeribacter;s__Adhaeribacter terreus	1	0	0	0	0	0	0	0	1
OPU_045	Luteimonas terricola	k__Bacteria;p__Proteobacteria;c__Gammaproteobacteria;o__Lysobacteriales;f__Lysobacteraceae;g__Luteimonas;s__Luteimonas terricola	1	0	0	0	0	0	0	0	1
OPU_868	Nocardioides terrigena	k__Bacteria;p__Actinobacteria;c__Actinobacteria;o__Actinomycetales;f__Nocardioidaceae;g__Nocardioides;s__Nocardioides terrigena	1	0	0	0	0	0	1	0	0
OPU_1386	Anaerococcus vaginalis	k__Bacteria;p__Firmicutes;c__Tissierellia;o__Tissierellales;f__Peptoniphilaceae;g__Anaerococcus;s__Anaerococcus vaginalis	1	0	1	0	0	0	0	0	0
OPU_342	Amaricoccus veronensis	k__Bacteria;p__Proteobacteria;c__Alphaproteobacteria;o__Rhodobacterales;f__Rhodobacteraceae;g__Amaricoccus;s__Amaricoccus veronensis	1	0	0	0	0	0	0	0	1
OPU_353	Caulobacter vibrioides	k__Bacteria;p__Proteobacteria;c__Alphaproteobacteria;o__Caulobacterales;f__Caulobacteraceae;g__Caulobacter;s__Caulobacter vibrioides	1	0	0	0	0	0	0	0	1
OPU_436	Aequorivita vladivostokensis	k__Bacteria;p__Bacteroidetes;c__Flavobacteriia;o__Flavobacteriales;f__Flavobacteriaceae;g__Aequorivita;s__Aequorivita vladivostokensis	1	1	0	0	0	0	0	0	0
OPU_1314	Blautia wexlerae	k__Bacteria;p__Firmicutes;c__Clostridia;o__Unclassified Clostridiales;f__Blautia;g__Blautia wexlerae	1	1	0	0	0	0	0	0	0
OPU_740	Salinibacterium xinjiangense	k__Bacteria;p__Actinobacteria;c__Actinobacteria;o__Micrococcales;f__Microbacteriaceae;g__Salinibacterium;s__Salinibacterium xinjiangense	1	1	0	0	0	0	0	0	0
OPU_486	Pontibacter xinjiangensis	k__Bacteria;p__Bacteroidetes;c__Cytophagia;o__Cytophagales;f__Hymenobacteraceae;g__Pontibacter;s__Pontibacter xinjiangensis	1	0	0	0	0	0	0	0	1
OPU_705	Deinococcus xinjiangensis	k__Bacteria;p__Deinococcus-Thermus;c__Deinococci;o__Deinococcales;f__Deinococcaceae;g__Deinococcus;s__Deinococcus xinjiangensis	1	0	0	0	0	0	0	0	1
OPU_851	Actinoplanes xinjiangensis	k__Bacteria;p__Actinobacteria;c__Actinobacteria;o__Micromonosporales;f__Micromonosporaceae;g__Actinoplanes;s__Actinoplanes xinjiangensis	1	0	0	0	0	0	0	0	1
OPU_236	Rhizobium yanglingense	k__Bacteria;p__Proteobacteria;c__Alphaproteobacteria;o__Rhizobiales;f__Rhizobiaceae;g__Rhizobium;s__Rhizobium yanglingense	1	0	0	0	0	0	0	1	0		OPU No.	556	44.48
OPU_169	Sphingomonas yantingensis	k__Bacteria;p__Proteobacteria;c__Alphaproteobacteria;o__Sphingomonadales;f__Sphingomonadaceae;g__Sphingomonas;s__Sphingomonas yantingensis	1	0	0	0	0	0	0	1	0	known species	Reads	51569	48.4954
OPU_160	Sphingomonas sp1	k__Bacteria;p__Proteobacteria;c__Alphaproteobacteria;o__Sphingomonadales;f__Sphingomonadaceae;g__Sphingomonas;s__Sphingomonas sp1	10357	1	14	8	12	84	2	3443	6793
OPU_1107	Staphylococcus sp1	k__Bacteria;p__Firmicutes;c__Bacilli;o__Bacillales;f__Staphylococcaceae;g__Staphylococcus;s__Staphylococcus sp1	8080	58	411	3077	298	173	74	3439	550
OPU_224	Ochrobactrum sp1	k__Bacteria;p__Proteobacteria;c__Alphaproteobacteria;o__Rhizobiales;f__Brucellaceae;g__Ochrobactrum;s__Ochrobactrum sp1	5565	14	90	84	100	1056	18	1529	2674
OPU_416	Wolbachia sp1	k__Bacteria;p__Proteobacteria;c__Alphaproteobacteria;o__Rickettsiales;f__Anaplasmataceae;g__Wolbachieae;s__Wolbachia ;Wolbachia sp1	4964	365	199	1382	0	0	2677	2	339
OPU_422	Ehrlichia sp1	k__Bacteria;p__Proteobacteria;c__Alphaproteobacteria;o__Rickettsiales;f__Anaplasmataceae;g__Ehrlichia;s__Ehrlichia sp1	3586	0	0	0	0	0	0	0	3586
OPU_1125	Staphylococcus sp8	k__Bacteria;p__Firmicutes;c__Bacilli;o__Bacillales;f__Staphylococcaceae;g__Staphylococcus;s__Staphylococcus sp8	1875	0	61	388	3	186	8	78	1151
OPU_028	Acinetobacter sp2	k__Bacteria;p__Proteobacteria;c__Gammaproteobacteria;o__Pseudomonadales;f__Moraxellaceae;g__Acinetobacter;s__Acinetobacter sp2	1717	0	1626	4	9	0	0	0	78
OPU_1165	Jeotgalicoccus sp1	k__Bacteria;p__Firmicutes;c__Bacilli;o__Bacillales;f__Staphylococcaceae;g__Jeotgalicoccus;s__Jeotgalicoccus sp1	1628	10	759	138	468	9	0	29	215
OPU_1149	Staphylococcus sp11	k__Bacteria;p__Firmicutes;c__Bacilli;o__Bacillales;f__Staphylococcaceae;g__Staphylococcus;s__Staphylococcus sp11	325	1	1	12	1	0	0	302	8
OPU_394	Acidiphilium sp1	k__Bacteria;p__Proteobacteria;c__Alphaproteobacteria;o__Rhodospirillales;f__Acetobacteraceae;g__Acidiphilium;s__Acidiphilium sp1	299	0	0	0	298	1	0	0	0
OPU_916	Tsukamurella sp1	k__Bacteria;p__Actinobacteria;c__Actinobacteria;o__Actinomycetales;f__Tsukamurellaceae;g__Tsukamurella;s__Tsukamurella sp1	178	4	1	3	5	62	1	46	56
OPU_395	Acidiphilium sp2	k__Bacteria;p__Proteobacteria;c__Alphaproteobacteria;o__Rhodospirillales;f__Acetobacteraceae;g__Acidiphilium;s__Acidiphilium sp2	160	0	0	0	160	0	0	0	0
OPU_1215	Aerococcus sp1	k__Bacteria;p__Firmicutes;c__Bacilli;o__Lactobacillales;f__Aerococcaceae;g__Aerococcus;s__Aerococcus sp1	132	0	129	2	1	0	0	0	0
OPU_1441	Williamsia sp1	k__Bacteria;p__Actinobacteria;c__Actinobacteria;o__Actinomycetales;f__Nocardiaceae;g__Williamsia;s__Williamsia sp1	129	0	4	1	16	0	11	96	1
OPU_561	Haliangium sp2	k__Bacteria;p__Proteobacteria;c__Deltaproteobacteria;o__Myxococcales;f__Nannocystineae;g__Haliangiaceae;s__Haliangium;Haliangium sp2	128	0	0	0	0	0	0	0	128
OPU_1115	Brochothrix sp1	k__Bacteria;p__Firmicutes;c__Bacilli;o__Bacillales;f__Listeriaceae;g__Brochothrix;s__Brochothrix sp1	113	0	112	0	0	0	0	1	0
OPU_1377	Romboutsia sp1	k__Bacteria;p__Firmicutes;c__Clostridia;o__Clostridiales;f__Clostridiaceae;g__Romboutsia;s__Romboutsia sp1	105	0	0	0	3	3	2	10	87
OPU_1049	Bacillus sp3	k__Bacteria;p__Firmicutes;c__Bacilli;o__Bacillales;f__Bacillaceae;g__Bacillus;s__Bacillus sp3	99	0	0	0	4	0	9	71	15
OPU_1002	Herpetosiphon sp1	k__Bacteria;p__Chloroflexi;c__Chloroflexia;o__Herpetosiphonales;f__Herpetosiphonaceae;g__Herpetosiphon;s__Herpetosiphon sp1	97	0	0	0	0	0	97	0	0
OPU_801	Arthrobacter sp1	k__Bacteria;p__Actinobacteria;c__Actinobacteria;o__Micrococcales;f__Micrococcaceae;g__Arthrobacter;s__Arthrobacter sp1	93	0	0	0	93	0	0	0	0
OPU_403	Skermanella sp3	k__Bacteria;p__Proteobacteria;c__Alphaproteobacteria;o__Rhodospirillales;f__Rhodospirillaceae;g__Skermanella;s__Skermanella sp3	84	1	0	1	4	0	29	30	19
OPU_379	Roseomonas sp2	k__Bacteria;p__Proteobacteria;c__Alphaproteobacteria;o__Rhodospirillales;f__Acetobacteraceae;g__Roseomonas;s__Roseomonas sp2	82	0	0	0	81	0	1	0	0
OPU_531	Bacteroides sp1	k__Bacteria;p__Bacteroidetes;c__Bacteroidia;o__Bacteroidales;f__Bacteroidaceae;g__Bacteroides;s__Bacteroides sp1	79	79	0	0	0	0	0	0	0
OPU_522	Flavisolibacter sp1	k__Bacteria;p__Bacteroidetes;c__Chitinophagia;o__Chitinophagales;f__Chitinophagaceae;g__Flavisolibacter;s__Flavisolibacter sp1	76	0	0	0	7	0	41	8	20
OPU_1198	Facklamia sp2	k__Bacteria;p__Firmicutes;c__Bacilli;o__Lactobacillales;f__Aerococcaceae;g__Facklamia;s__Facklamia sp2	73	0	3	9	46	0	0	14	1
OPU_324	Rhodomicrobium sp1	k__Bacteria;p__Proteobacteria;c__Alphaproteobacteria;o__Rhizobiales;f__Hyphomicrobiaceae;g__Rhodomicrobium;s__Rhodomicrobium sp1	71	0	2	0	3	0	1	1	64
OPU_333	Rubellimicrobium sp1	k__Bacteria;p__Proteobacteria;c__Alphaproteobacteria;o__Rhodobacterales;f__Rhodobacteraceae;g__Rubellimicrobium;s__Rubellimicrobium sp1	68	0	3	0	10	0	50	4	1
OPU_503	Segetibacter sp1	k__Bacteria;p__Bacteroidetes;c__Chitinophagia;o__Chitinophagales;f__Chitinophagaceae;g__Segetibacter;s__Segetibacter sp1	64	0	0	0	5	0	39	13	7
OPU_339	Rubellimicrobium sp4	k__Bacteria;p__Proteobacteria;c__Alphaproteobacteria;o__Rhodobacterales;f__Rhodobacteraceae;g__Rubellimicrobium;s__Rubellimicrobium sp4	63	0	0	0	26	0	25	12	0
OPU_288	Microvirga sp1	k__Bacteria;p__Proteobacteria;c__Alphaproteobacteria;o__Rhizobiales;f__Methylobacteriaceae;g__Microvirga;s__Microvirga sp1	60	0	2	2	8	0	33	13	2
OPU_171	Sphingomonas sp6	k__Bacteria;p__Proteobacteria;c__Alphaproteobacteria;o__Sphingomonadales;f__Sphingomonadaceae;g__Sphingomonas;s__Sphingomonas sp6	60	0	0	0	60	0	0	0	0
OPU_501	Terrimonas sp1	k__Bacteria;p__Bacteroidetes;c__Chitinophagia;o__Chitinophagales;f__Chitinophagaceae;g__Terrimonas;s__Terrimonas sp1	58	0	0	0	10	0	20	15	13
OPU_775	Corynebacterium sp2	k__Bacteria;p__Actinobacteria;c__Actinobacteria;o__Actinomycetales;f__Corynebacteriaceae;g__Corynebacterium;s__Corynebacterium sp2	58	1	6	8	28	3	1	9	2
OPU_525	Flavisolibacter sp3	k__Bacteria;p__Bacteroidetes;c__Chitinophagia;o__Chitinophagales;f__Chitinophagaceae;g__Flavisolibacter;s__Flavisolibacter sp3	55	0	0	0	4	0	38	5	8
OPU_464	Alistipes sp1	k__Bacteria;p__Bacteroidetes;c__Bacteroidia;o__Bacteroidales;f__Rikenellaceae;g__Alistipes;s__Alistipes sp1	54	54	0	0	0	0	0	0	0
OPU_787	Brevibacterium sp2	k__Bacteria;p__Actinobacteria;c__Actinobacteria;o__Micrococcales;f__Brevibacteriaceae;g__Brevibacterium;s__Brevibacterium sp2	53	1	0	0	1	0	1	50	0
OPU_1370	Clostridium sp5	k__Bacteria;p__Firmicutes;c__Clostridia;o__Clostridiales;f__Clostridiaceae;g__Clostridium;s__Clostridium sp5	51	21	10	5	0	0	3	11	1
OPU_682	Akkermansia sp1	k__Bacteria;p__Verrucomicrobia;c__Verrucomicrobiae;o__Verrucomicrobiales;f__Akkermansiaceae;g__Akkermansia;s__Akkermansia sp1	50	49	1	0	0	0	0	0	0
OPU_717	Gemmatirosa sp7	k__Bacteria;p__Gemmatimonadetes;c__Gemmatimonadetes;o__Gemmatimonadales;f__Gemmatimonadaceae;g__Gemmatirosa;s__Gemmatirosa sp7	50	0	0	0	1	0	47	1	1
OPU_592	Aridibacter sp2	k__Bacteria;p__Acidobacteria;c__Blastocatellia;o__Blastocatellales;f__Blastocatellaceae;g__Aridibacter;s__Aridibacter sp2	45	0	0	0	0	0	45	0	0
OPU_382	Roseomonas sp3	k__Bacteria;p__Proteobacteria;c__Alphaproteobacteria;o__Rhodospirillales;f__Acetobacteraceae;g__Roseomonas;s__Roseomonas sp3	45	0	0	0	45	0	0	0	0
OPU_297	Salinarimonas sp1	k__Bacteria;p__Proteobacteria;c__Alphaproteobacteria;o__Rhizobiales;f__Bradyrhizobiaceae;g__Salinarimonas;s__Salinarimonas sp1	44	0	0	0	7	1	26	3	7
OPU_982	Rubrobacter sp1	k__Bacteria;p__Actinobacteria;c__Actinobacteria;o__Rubrobacteridae;f__Rubrobacterales;g__Rubrobacterineae;s__Rubrobacteraceae;Rubrobacter;Rubrobacter sp1	42	3	2	0	4	0	17	10	6
OPU_786	Brevibacterium sp1	k__Bacteria;p__Actinobacteria;c__Actinobacteria;o__Micrococcales;f__Brevibacteriaceae;g__Brevibacterium;s__Brevibacterium sp1	41	2	7	0	5	0	3	24	0
OPU_196	Sphingomonas sp21	k__Bacteria;p__Proteobacteria;c__Alphaproteobacteria;o__Sphingomonadales;f__Sphingomonadaceae;g__Sphingomonas;s__Sphingomonas sp21	41	0	0	0	3	0	20	8	10
OPU_407	Geminicoccus sp1	k__Bacteria;p__Proteobacteria;c__Unclassified Alphaproteobacteria;o__Geminicoccus;f__Geminicoccus sp1	40	0	2	0	5	0	11	8	14
OPU_471	Hymenobacter sp3	k__Bacteria;p__Bacteroidetes;c__Cytophagia;o__Cytophagales;f__Hymenobacteraceae;g__Hymenobacter;s__Hymenobacter sp3	40	0	0	0	40	0	0	0	0
OPU_090	Massilia sp1	k__Bacteria;p__Proteobacteria;c__Betaproteobacteria;o__Burkholderiales;f__Oxalobacteraceae;g__Massilia;s__Massilia sp1	39	0	0	0	1	0	10	5	23
OPU_544	Muribaculum sp3	k__Bacteria;p__Bacteroidetes;c__Bacteroidia;o__Bacteroidales;f__Porphyromonadaceae;g__Muribaculum;s__Muribaculum sp3	39	39	0	0	0	0	0	0	0
OPU_520	Pseudoflavitalea sp1	k__Bacteria;p__Bacteroidetes;c__Chitinophagia;o__Chitinophagales;f__Chitinophagaceae;g__Pseudoflavitalea;s__Pseudoflavitalea sp1	38	0	0	0	1	0	14	0	23
OPU_548	Muribaculum sp7	k__Bacteria;p__Bacteroidetes;c__Bacteroidia;o__Bacteroidales;f__Porphyromonadaceae;g__Muribaculum;s__Muribaculum sp7	38	38	0	0	0	0	0	0	0
OPU_283	Psychroglaciecola sp2	k__Bacteria;p__Proteobacteria;c__Alphaproteobacteria;o__Rhizobiales;f__Methylobacteriaceae;g__Psychroglaciecola;s__Psychroglaciecola sp2	37	0	1	0	10	0	11	12	3
OPU_1052	Bacillus sp4	k__Bacteria;p__Firmicutes;c__Bacilli;o__Bacillales;f__Bacillaceae;g__Bacillus;s__Bacillus sp4	37	0	0	0	1	0	2	30	4
OPU_541	Muribaculum sp1	k__Bacteria;p__Bacteroidetes;c__Bacteroidia;o__Bacteroidales;f__Porphyromonadaceae;g__Muribaculum;s__Muribaculum sp1	36	36	0	0	0	0	0	0	0
OPU_591	Aridibacter sp1	k__Bacteria;p__Acidobacteria;c__Blastocatellia;o__Blastocatellales;f__Blastocatellaceae;g__Aridibacter;s__Aridibacter sp1	36	0	0	0	1	0	31	4	0
OPU_612	Brevitalea sp2	k__Bacteria;p__Acidobacteria;c__Blastocatellia;o__Blastocatellales;f__Pyrinomonadaceae;g__Brevitalea;s__Brevitalea sp2	36	0	0	0	1	0	0	19	16
OPU_408	Geminicoccus sp2	k__Bacteria;p__Proteobacteria;c__Unclassified Alphaproteobacteria;o__Geminicoccus;f__Geminicoccus sp2	33	0	1	0	2	0	0	11	19
OPU_607	Stenotrophobacter sp5	k__Bacteria;p__Acidobacteria;c__Blastocatellia;o__Blastocatellales;f__Blastocatellaceae;g__Stenotrophobacter;s__Stenotrophobacter sp5	32	0	0	0	4	0	8	20	0
OPU_059	Lysobacter sp2	k__Bacteria;p__Proteobacteria;c__Gammaproteobacteria;o__Lysobacteriales;f__Lysobacteraceae;g__Lysobacter;s__Lysobacter sp2	31	0	0	0	0	0	0	0	31
OPU_574	Archangium sp2	k__Bacteria;p__Proteobacteria;c__Deltaproteobacteria;o__Myxococcales;f__Cystobacterineae;g__Archangiaceae;s__Archangium;Archangium sp2	31	0	0	0	0	0	21	0	10
OPU_117	Advenella sp1	k__Bacteria;p__Proteobacteria;c__Betaproteobacteria;o__Burkholderiales;f__Alcaligenaceae;g__Advenella;s__Advenella sp1	30	0	1	1	1	1	2	24	0
OPU_542	Murubaculum sp2	k__Bacteria;p__Bacteroidetes;c__Bacteroidia;o__Bacteroidales;f__Porphyromonadaceae;g__Muribaculum;s__Murubaculum sp2	30	30	0	0	0	0	0	0	0
OPU_550	Polyangium sp1	k__Bacteria;p__Proteobacteria;c__Deltaproteobacteria;o__Myxococcales;f__Sorangiineae;g__Polyangiaceae;s__Polyangium;Polyangium sp1	29	0	0	0	0	0	29	0	0
OPU_888	Pseudonocardia sp1	k__Bacteria;p__Actinobacteria;c__Actinobacteria;o__Actinomycetales;f__Pseudonocardiaceae;g__Pseudonocardia;s__Pseudonocardia sp1	29	0	0	0	0	0	0	29	0
OPU_1070	Planomicrobium sp1	k__Bacteria;p__Firmicutes;c__Bacilli;o__Bacillales;f__Planococcaceae;g__Planomicrobium;s__Planomicrobium sp1	29	0	0	0	0	0	29	0	0
OPU_1168	Jeotgalicoccus sp2	k__Bacteria;p__Firmicutes;c__Bacilli;o__Bacillales;f__Staphylococcaceae;g__Jeotgalicoccus;s__Jeotgalicoccus sp2	29	0	2	10	6	0	0	6	5
OPU_1143	Staphylococcus sp10	k__Bacteria;p__Firmicutes;c__Bacilli;o__Bacillales;f__Staphylococcaceae;g__Staphylococcus;s__Staphylococcus sp10	28	0	3	22	3	0	0	0	0
OPU_043	Luteimonas sp2	k__Bacteria;p__Proteobacteria;c__Gammaproteobacteria;o__Lysobacteriales;f__Lysobacteraceae;g__Luteimonas;s__Luteimonas sp2	28	0	0	0	0	0	0	28	0
OPU_024	Acinetobater sp1	k__Bacteria;p__Proteobacteria;c__Gammaproteobacteria;o__Pseudomonadales;f__Moraxellaceae;g__Acinetobacter;s__Acinetobater sp1	27	0	27	0	0	0	0	0	0
OPU_1426	Pantanalinema sp2	k__Bacteria;p__Cyanobacteria;c__Oscillatoriales;o__Pantanalinema;f__Pantanalinema sp2	27	0	0	0	6	0	21	0	0
OPU_517	Parasegetibacter sp1	k__Bacteria;p__Bacteroidetes;c__Chitinophagia;o__Chitinophagales;f__Chitinophagaceae;g__Parasegetibacter;s__Parasegetibacter sp1	25	0	0	0	1	0	2	2	20
OPU_600	Blastocatella sp4	k__Bacteria;p__Acidobacteria;c__Blastocatellia;o__Blastocatellales;f__Blastocatellaceae;g__Blastocatella;s__Blastocatella sp4	25	0	0	0	1	0	24	0	0
OPU_547	Muribaculum sp6	k__Bacteria;p__Bacteroidetes;c__Bacteroidia;o__Bacteroidales;f__Porphyromonadaceae;g__Muribaculum;s__Muribaculum sp6	25	25	0	0	0	0	0	0	0
OPU_143	Polaromonas sp1	k__Bacteria;p__Proteobacteria;c__Betaproteobacteria;o__Burkholderiales;f__Comamonadaceae;g__Polaromonas;s__Polaromonas sp1	24	0	0	0	0	0	24	0	0
OPU_1255	Ruminococcus sp1	k__Bacteria;p__Firmicutes;c__Clostridia;o__Clostridiales;f__Ruminococcaceae;g__Ruminococcus;s__Ruminococcus sp1	24	24	0	0	0	0	0	0	0
OPU_626	Vicinamibacter sp1	k__Bacteria;p__Acidobacteria;c__Vicinamibacteria;o__Unclassified order;f__Vicinamibacteraceae;g__Vicinamibacter;s__Vicinamibacter sp1	23	0	0	0	0	0	0	0	23
OPU_293	Microvirga sp4	k__Bacteria;p__Proteobacteria;c__Alphaproteobacteria;o__Rhizobiales;f__Methylobacteriaceae;g__Microvirga;s__Microvirga sp4	23	0	0	0	0	0	16	1	6
OPU_282	Psychroglaciecola sp1	k__Bacteria;p__Proteobacteria;c__Alphaproteobacteria;o__Rhizobiales;f__Methylobacteriaceae;g__Psychroglaciecola;s__Psychroglaciecola sp1	22	1	2	0	1	0	8	10	0
OPU_671	Chthoniobacter sp1	k__Bacteria;p__Verrucomicrobia;c__Spartobacteria;o__Chthoniobacterales;f__Chthoniobacteraceae;g__Chthoniobacter;s__Chthoniobacter sp1	22	0	1	0	0	0	21	0	0
OPU_1094	Bacillus sp13	k__Bacteria;p__Firmicutes;c__Bacilli;o__Bacillales;f__Bacillaceae;g__Bacillus;s__Bacillus sp13	22	0	1	0	0	0	6	7	8
OPU_404	Skermanella sp1	k__Bacteria;p__Proteobacteria;c__Alphaproteobacteria;o__Rhodospirillales;f__Rhodospirillaceae;g__Skermanella;s__Skermanella sp1	21	0	0	0	0	0	0	21	0
OPU_1262	Eubacterium sp2	k__Bacteria;p__Firmicutes;c__Clostridia;o__Clostridiales;f__Eubacteriaceae;g__Eubacterium;s__Eubacterium sp2	21	21	0	0	0	0	0	0	0
OPU_1292	Eubacterium sp5	k__Bacteria;p__Firmicutes;c__Clostridia;o__Clostridiales;f__Eubacteriaceae;g__Eubacterium;s__Eubacterium sp5	21	21	0	0	0	0	0	0	0
OPU_1327	Bacteroides sp6	k__Bacteria;p__Bacteroidetes;c__Bacteroidia;o__Bacteroidales;f__Bacteroidaceae;g__Bacteroides;s__Bacteroides sp6	21	20	0	0	0	0	0	0	1
OPU_1160	Staphylococcus sp15	k__Bacteria;p__Firmicutes;c__Bacilli;o__Bacillales;f__Staphylococcaceae;g__Staphylococcus;s__Staphylococcus sp15	20	0	0	18	2	0	0	0	0
OPU_598	Blastocatella sp2	k__Bacteria;p__Acidobacteria;c__Blastocatellia;o__Blastocatellales;f__Blastocatellaceae;g__Blastocatella;s__Blastocatella sp2	20	0	0	0	0	0	20	0	0
OPU_595	Aridibacter sp4	k__Bacteria;p__Acidobacteria;c__Blastocatellia;o__Blastocatellales;f__Blastocatellaceae;g__Aridibacter;s__Aridibacter sp4	20	0	0	0	1	0	18	0	1
OPU_478	Adhaeribacter sp1	k__Bacteria;p__Bacteroidetes;c__Cytophagia;o__Cytophagales;f__Hymenobacteraceae;g__Adhaeribacter;s__Adhaeribacter sp1	19	0	0	0	15	0	4	0	0
OPU_489	Rhodocytophaga sp1	k__Bacteria;p__Bacteroidetes;c__Cytophagia;o__Cytophagales;f__Cytophagaceae;g__Rhodocytophaga;s__Rhodocytophaga sp1	19	0	0	0	5	0	6	4	4
OPU_523	Flavisolibacter sp2	k__Bacteria;p__Bacteroidetes;c__Chitinophagia;o__Chitinophagales;f__Chitinophagaceae;g__Flavisolibacter;s__Flavisolibacter sp2	19	0	0	0	5	0	7	3	4
OPU_532	Bacteroides sp2	k__Bacteria;p__Bacteroidetes;c__Bacteroidia;o__Bacteroidales;f__Bacteroidaceae;g__Bacteroides;s__Bacteroides sp2	19	19	0	0	0	0	0	0	0
OPU_473	Hymenobacter sp7	k__Bacteria;p__Bacteroidetes;c__Cytophagia;o__Cytophagales;f__Hymenobacteraceae;g__Hymenobacter;s__Hymenobacter sp7	19	0	0	0	7	0	9	3	0
OPU_149	Ideonella sp1	k__Bacteria;p__Proteobacteria;c__Betaproteobacteria;o__Unclassified Burkholderiales;f__Unclassified family;g__Ideonella;s__Ideonella sp1	18	0	0	0	1	0	6	5	6
OPU_304	Bradyrhizobium sp1	k__Bacteria;p__Proteobacteria;c__Alphaproteobacteria;o__Rhizobiales;f__Bradyrhizobiaceae;g__Bradyrhizobium;s__Bradyrhizobium sp1	18	1	1	0	0	1	0	5	10
OPU_584	Halobacteriovorax sp1	k__Bacteria;p__Proteobacteria;c__Deltaproteobacteria;o__Bdellovibrionales;f__Halobacteriovoracaceae;g__Halobacteriovorax;s__Halobacteriovorax sp1	18	0	0	0	0	0	6	10	2
OPU_1187	Lactobacillus sp1	k__Bacteria;p__Firmicutes;c__Bacilli;o__Lactobacillales;f__Lactobacillaceae;g__Lactobacillus;s__Lactobacillus sp1	18	10	8	0	0	0	0	0	0
OPU_545	Muribaculum sp4	k__Bacteria;p__Bacteroidetes;c__Bacteroidia;o__Bacteroidales;f__Porphyromonadaceae;g__Muribaculum;s__Muribaculum sp4	18	18	0	0	0	0	0	0	0
OPU_1200	Facklamia sp4	k__Bacteria;p__Firmicutes;c__Bacilli;o__Lactobacillales;f__Aerococcaceae;g__Facklamia;s__Facklamia sp4	18	0	2	7	9	0	0	0	0
OPU_321	Pedomicrobium sp1	k__Bacteria;p__Proteobacteria;c__Alphaproteobacteria;o__Rhizobiales;f__Hyphomicrobiaceae;g__Pedomicrobium;s__Pedomicrobium sp1	17	0	0	0	0	0	0	0	17
OPU_711	Gemmatirosa sp1	k__Bacteria;p__Gemmatimonadetes;c__Gemmatimonadetes;o__Gemmatimonadales;f__Gemmatimonadaceae;g__Gemmatirosa;s__Gemmatirosa sp1	17	0	0	0	0	0	15	2	0
OPU_978	Gaiella sp1	k__Bacteria;p__Actinobacteria;c__Actinobacteria;o__Rubrobacteridae;f__Gaiellales;g__Gaiellaceae;s__Gaiella;Gaiella sp1	17	0	0	1	0	0	1	11	4
OPU_365	Asticcacaulis sp2	k__Bacteria;p__Proteobacteria;c__Alphaproteobacteria;o__Caulobacterales;f__Caulobacteraceae;g__Asticcacaulis;s__Asticcacaulis sp2	17	0	0	0	1	0	14	2	0
OPU_890	Pseudonocardia sp2	k__Bacteria;p__Actinobacteria;c__Actinobacteria;o__Actinomycetales;f__Pseudonocardiaceae;g__Pseudonocardia;s__Pseudonocardia sp2	17	0	0	0	0	0	0	16	1
OPU_313	Pseudorhodoplanes sp3	k__Bacteria;p__Proteobacteria;c__Alphaproteobacteria;o__Rhizobiales;f__Xanthobacteraceae;g__Pseudorhodoplanes;s__Pseudorhodoplanes sp3	17	1	1	0	0	0	0	1	14
OPU_386	Craurococcus sp1	k__Bacteria;p__Proteobacteria;c__Alphaproteobacteria;o__Rhodospirillales;f__Acetobacteraceae;g__Craurococcus;s__Craurococcus sp1	16	0	1	0	3	0	9	2	1
OPU_601	Stenotrophobacter sp1	k__Bacteria;p__Acidobacteria;c__Blastocatellia;o__Blastocatellales;f__Blastocatellaceae;g__Stenotrophobacter;s__Stenotrophobacter sp1	16	0	1	0	0	0	8	0	7
OPU_619	Bryobacter sp1	k__Bacteria;p__Acidobacteria;c__Acidobacteriia;o__Acidobacteriales;f__Bryobacteraceae;g__Bryobacter;s__Bryobacter sp1	16	0	0	0	1	0	8	3	4
OPU_1274	Ruminococcus sp11	k__Bacteria;p__Firmicutes;c__Clostridia;o__Clostridiales;f__Ruminococcaceae;g__Ruminococcus;s__Ruminococcus sp11	16	16	0	0	0	0	0	0	0
OPU_1338	Acetatifactor sp2	k__Bacteria;p__Firmicutes;c__Clostridia;o__Clostridiales;f__Lachnospiraceae;g__Acetatifactor;s__Acetatifactor sp2	16	16	0	0	0	0	0	0	0
OPU_140	Ramlibacter sp1	k__Bacteria;p__Proteobacteria;c__Betaproteobacteria;o__Burkholderiales;f__Comamonadaceae;g__Ramlibacter;s__Ramlibacter sp1	15	0	0	0	0	0	9	1	5
OPU_508	Ferruginibacter sp1	k__Bacteria;p__Bacteroidetes;c__Chitinophagia;o__Chitinophagales;f__Chitinophagaceae;g__Ferruginibacter;s__Ferruginibacter sp1	15	0	0	0	0	0	13	0	2
OPU_118	Neisseria sp1	k__Bacteria;p__Proteobacteria;c__Betaproteobacteria;o__Neisseriales;f__Neisseriaceae;g__Neisseria;s__Neisseria sp1	14	0	0	1	0	0	1	0	12
OPU_401	Reyranella sp1	k__Bacteria;p__Proteobacteria;c__Alphaproteobacteria;o__Rhodospirillales;f__Rhodospirillaceae;g__Reyranella;s__Reyranella sp1	14	0	0	0	0	1	0	2	11
OPU_1330	Acetivibrio sp1	k__Bacteria;p__Firmicutes;c__Clostridia;o__Clostridiales;f__Ruminococcaceae;g__Acetivibrio;s__Acetivibrio sp1	14	14	0	0	0	0	0	0	0
OPU_385	Craurococcus sp3	k__Bacteria;p__Proteobacteria;c__Alphaproteobacteria;o__Rhodospirillales;f__Acetobacteraceae;g__Craurococcus;s__Craurococcus sp3	14	0	0	0	2	1	5	5	1
OPU_1372	Sarcina sp1	k__Bacteria;p__Firmicutes;c__Clostridia;o__Clostridiales;f__Clostridiaceae;g__Sarcina;s__Sarcina sp1	13	8	0	3	1	0	0	0	1
OPU_588	Bdellovibrio sp2	k__Bacteria;p__Proteobacteria;c__Deltaproteobacteria;o__Bdellovibrionales;f__Bdellovibrionaceae;g__Bdellovibrio;s__Bdellovibrio sp2	13	0	0	0	1	0	2	10	0
OPU_967	Solirubrobacter sp2	k__Bacteria;p__Actinobacteria;c__Actinobacteria;o__Rubrobacteridae;f__Solirubrobacterales;g__Solirubrobacteraceae;s__Solirubrobacter;Solirubrobacter sp2	13	0	0	0	1	0	4	2	6
OPU_248	Mesorhizobium sp4	k__Bacteria;p__Proteobacteria;c__Alphaproteobacteria;o__Rhizobiales;f__Phyllobacteriaceae;g__Mesorhizobium;s__Mesorhizobium sp4	13	0	1	0	1	0	1	3	7
OPU_676	Chthoniobacter sp6	k__Bacteria;p__Verrucomicrobia;c__Spartobacteria;o__Chthoniobacterales;f__Chthoniobacteraceae;g__Chthoniobacter;s__Chthoniobacter sp6	13	0	0	0	1	0	12	0	0
OPU_074	Povalibacter sp1	k__Bacteria;p__Proteobacteria;c__Gammaproteobacteria;o__Unclassified Lysobacteriales;f__Povalibacter;g__Povalibacter sp1	12	0	0	0	0	0	0	0	12
OPU_218	Porphyrobacter sp1	k__Bacteria;p__Proteobacteria;c__Alphaproteobacteria;o__Sphingomonadales;f__Erythrobacteraceae;g__Porphyrobacter;s__Porphyrobacter sp1	12	0	0	0	1	0	2	7	2
OPU_230	Bartonella sp1	k__Bacteria;p__Proteobacteria;c__Alphaproteobacteria;o__Rhizobiales;f__Bartonellaceae;g__Bartonella;s__Bartonella sp1	12	0	0	0	0	0	0	12	0
OPU_487	Fabivirga sp1	k__Bacteria;p__Bacteroidetes;c__Cytophagia;o__Cytophagales;f__Flammeovirgaceae;g__Fabivirga;s__Fabivirga sp1	12	1	0	0	0	0	0	0	11
OPU_778	Brachybacterium sp1	k__Bacteria;p__Actinobacteria;c__Actinobacteria;o__Micrococcales;f__Dermabacteraceae;g__Brachybacterium;s__Brachybacterium sp1	12	0	1	0	1	0	0	10	0
OPU_1048	Domibacillus sp1	k__Bacteria;p__Firmicutes;c__Bacilli;o__Bacillales;f__Bacillaceae;g__Domibacillus;s__Domibacillus sp1	12	0	0	0	0	0	0	6	6
OPU_1424	Pantanalinema sp1	k__Bacteria;p__Cyanobacteria;c__Oscillatoriales;o__Pantanalinema;f__Pantanalinema sp1	12	0	0	0	0	0	12	0	0
OPU_479	Adhaeribacter sp2	k__Bacteria;p__Bacteroidetes;c__Cytophagia;o__Cytophagales;f__Hymenobacteraceae;g__Adhaeribacter;s__Adhaeribacter sp2	12	0	0	0	0	0	5	4	3
OPU_1324	Clostridiumm sp2	k__Bacteria;p__Firmicutes;c__Clostridia;o__Clostridiales;f__Clostridiaceae;g__Clostridium;s__Clostridiumm sp2	12	12	0	0	0	0	0	0	0
OPU_177	Sphingomonas sp8	k__Bacteria;p__Proteobacteria;c__Alphaproteobacteria;o__Sphingomonadales;f__Sphingomonadaceae;g__Sphingomonas;s__Sphingomonas sp8	12	0	0	0	0	0	3	9	0
OPU_316	Methylocella sp1	k__Bacteria;p__Proteobacteria;c__Alphaproteobacteria;o__Rhizobiales;f__Beijerinckiaceae;g__Methylocella ;s__Methylocella sp1	11	0	0	0	1	0	10	0	0
OPU_1242	Flintibacter sp1	k__Bacteria;p__Firmicutes;c__Clostridia;o__Unclassified Clostridiales;f__Flintibacter;g__Flintibacter sp1	11	10	0	0	0	0	0	1	0
OPU_1281	Acutalibacter sp1	k__Bacteria;p__Firmicutes;c__Clostridia;o__Clostridiales;f__Clostridiaceae;g__Acutalibacter;s__Acutalibacter sp1	11	11	0	0	0	0	0	0	0
OPU_092	Massilia sp2	k__Bacteria;p__Proteobacteria;c__Betaproteobacteria;o__Burkholderiales;f__Oxalobacteraceae;g__Massilia;s__Massilia sp2	11	0	0	0	0	0	10	0	1
OPU_672	Chthoniobacter sp2	k__Bacteria;p__Verrucomicrobia;c__Spartobacteria;o__Chthoniobacterales;f__Chthoniobacteraceae;g__Chthoniobacter;s__Chthoniobacter sp2	11	2	0	0	0	0	0	8	1
OPU_526	Flavisolibacter sp4	k__Bacteria;p__Bacteroidetes;c__Chitinophagia;o__Chitinophagales;f__Chitinophagaceae;g__Flavisolibacter;s__Flavisolibacter sp4	11	0	0	0	2	0	3	3	3
OPU_406	Dongia sp1	k__Bacteria;p__Proteobacteria;c__Alphaproteobacteria;o__Rhodospirillales;f__Rhodospirillaceae;g__Dongia;s__Dongia sp1	10	0	0	0	0	0	0	5	5
OPU_648	Singulisphaera sp1	k__Bacteria;p__Planctomycetes;c__Planctomycetacia;o__Planctomycetales;f__Isosphaeraceae;g__Singulisphaera;s__Singulisphaera sp1	10	0	0	0	1	0	9	0	0
OPU_1337	Acetatifactor sp1	k__Bacteria;p__Firmicutes;c__Clostridia;o__Clostridiales;f__Lachnospiraceae;g__Acetatifactor;s__Acetatifactor sp1	10	10	0	0	0	0	0	0	0
OPU_1351	Pseudobutyrivibrio sp1	k__Bacteria;p__Firmicutes;c__Clostridia;o__Clostridiales;f__Lachnospiraceae;g__Pseudobutyrivibrio;s__Pseudobutyrivibrio sp1	10	10	0	0	0	0	0	0	0
OPU_132	Caenimonas sp2	k__Bacteria;p__Proteobacteria;c__Betaproteobacteria;o__Burkholderiales;f__Comamonadaceae;g__Caenimonas;s__Caenimonas sp2	10	0	0	0	0	0	9	0	1
OPU_620	Bryobacter sp2	k__Bacteria;p__Acidobacteria;c__Acidobacteriia;o__Acidobacteriales;f__Bryobacteraceae;g__Bryobacter;s__Bryobacter sp2	10	0	0	0	0	0	1	9	0
OPU_599	Blastocatella sp3	k__Bacteria;p__Acidobacteria;c__Blastocatellia;o__Blastocatellales;f__Blastocatellaceae;g__Blastocatella;s__Blastocatella sp3	10	0	0	0	1	0	9	0	0
OPU_1199	Facklamia sp3	k__Bacteria;p__Firmicutes;c__Bacilli;o__Lactobacillales;f__Aerococcaceae;g__Facklamia;s__Facklamia sp3	10	0	0	2	0	0	0	7	1
OPU_1283	Acutalibacter sp3	k__Bacteria;p__Firmicutes;c__Clostridia;o__Clostridiales;f__Clostridiaceae;g__Acutalibacter;s__Acutalibacter sp3	10	10	0	0	0	0	0	0	0
OPU_065	Oleiagrimonas sp1	k__Bacteria;p__Proteobacteria;c__Gammaproteobacteria;o__Lysobacteriales;f__Lysobacteraceae;g__Oleiagrimonas;s__Oleiagrimonas sp1	9	0	0	0	0	0	0	0	9
OPU_220	Sphingoaurantiacus sp1	k__Bacteria;p__Proteobacteria;c__Alphaproteobacteria;o__Sphingomonadales;f__Sphingomonadaceae;g__Sphingoaurantiacus;s__Sphingoaurantiacus sp1	9	0	0	0	0	0	6	2	1
OPU_378	Roseomonas sp1	k__Bacteria;p__Proteobacteria;c__Alphaproteobacteria;o__Rhodospirillales;f__Acetobacteraceae;g__Roseomonas;s__Roseomonas sp1	9	0	0	0	0	0	6	3	0
OPU_1261	Eubacterium sp1	k__Bacteria;p__Firmicutes;c__Clostridia;o__Clostridiales;f__Eubacteriaceae;g__Eubacterium;s__Eubacterium sp1	9	9	0	0	0	0	0	0	0
OPU_1290	Ruminococcus sp13	k__Bacteria;p__Firmicutes;c__Clostridia;o__Clostridiales;f__Ruminococcaceae;g__Ruminococcus;s__Ruminococcus sp13	9	9	0	0	0	0	0	0	0
OPU_222	Sphingomonas sp2	k__Bacteria;p__Proteobacteria;c__Alphaproteobacteria;o__Sphingomonadales;f__Sphingomonadaceae;g__Sphingomonas;s__Sphingomonas sp2	9	0	0	0	0	0	9	0	0
OPU_1379	Romboutsia sp2	k__Bacteria;p__Firmicutes;c__Clostridia;o__Clostridiales;f__Clostridiaceae;g__Romboutsia;s__Romboutsia sp2	9	0	0	0	0	0	0	0	9
OPU_1358	Clostridium sp3	k__Bacteria;p__Firmicutes;c__Clostridia;o__Clostridiales;f__Clostridiaceae;g__Clostridium;s__Clostridium sp3	9	8	0	0	0	0	0	1	0
OPU_472	Hymenobacter sp4	k__Bacteria;p__Bacteroidetes;c__Cytophagia;o__Cytophagales;f__Hymenobacteraceae;g__Hymenobacter;s__Hymenobacter sp4	9	0	0	0	2	0	7	0	0
OPU_899	Pseudonocardia sp4	k__Bacteria;p__Actinobacteria;c__Actinobacteria;o__Actinomycetales;f__Pseudonocardiaceae;g__Pseudonocardia;s__Pseudonocardia sp4	9	0	0	0	0	0	1	4	4
OPU_1121	Brochothrix sp4	k__Bacteria;p__Firmicutes;c__Bacilli;o__Bacillales;f__Listeriaceae;g__Brochothrix;s__Brochothrix sp4	9	0	1	6	1	1	0	0	0
OPU_1395	Sporosarcina sp4	k__Bacteria;p__Firmicutes;c__Bacilli;o__Bacillales;f__Planococcaceae;g__Sporosarcina;s__Sporosarcina sp4	9	0	0	2	0	0	0	5	2
OPU_546	Muribaculum sp5	k__Bacteria;p__Bacteroidetes;c__Bacteroidia;o__Bacteroidales;f__Porphyromonadaceae;g__Muribaculum;s__Muribaculum sp5	9	9	0	0	0	0	0	0	0
OPU_1268	Ruminococcus sp6	k__Bacteria;p__Firmicutes;c__Clostridia;o__Clostridiales;f__Ruminococcaceae;g__Ruminococcus;s__Ruminococcus sp6	9	9	0	0	0	0	0	0	0
OPU_1349	Eubacterium sp6	k__Bacteria;p__Firmicutes;c__Clostridia;o__Clostridiales;f__Eubacteriaceae;g__Eubacterium;s__Eubacterium sp6	9	9	0	0	0	0	0	0	0
OPU_1371	Clostridium sp6	k__Bacteria;p__Firmicutes;c__Clostridia;o__Clostridiales;f__Clostridiaceae;g__Clostridium;s__Clostridium sp6	9	0	0	0	0	0	0	3	6
OPU_035	Moraxella sp1	k__Bacteria;p__Proteobacteria;c__Gammaproteobacteria;o__Pseudomonadales;f__Moraxellaceae;g__Moraxella;s__Moraxella sp1	8	0	5	0	0	0	2	0	1
OPU_154	Rhizobacter sp1	k__Bacteria;p__Proteobacteria;c__Gammaproteobacteria;o__Pseudomonadales;f__Pseudomonadaceae;g__Rhizobacter;s__Rhizobacter sp1	8	1	0	0	2	0	2	2	1
OPU_213	Novosphingobium sp1	k__Bacteria;p__Proteobacteria;c__Alphaproteobacteria;o__Sphingomonadales;f__Sphingomonadaceae;g__Novosphingobium;s__Novosphingobium sp1	8	0	0	0	0	2	0	1	5
OPU_343	Amaricoccus sp1	k__Bacteria;p__Proteobacteria;c__Alphaproteobacteria;o__Rhodobacterales;f__Rhodobacteraceae;g__Amaricoccus;s__Amaricoccus sp1	8	0	1	0	0	2	0	5	0
OPU_364	Asticcacaulis sp1	k__Bacteria;p__Proteobacteria;c__Alphaproteobacteria;o__Caulobacterales;f__Caulobacteraceae;g__Asticcacaulis;s__Asticcacaulis sp1	8	0	0	0	0	0	6	0	2
OPU_367	Micropepsis sp1	k__Bacteria;p__Proteobacteria;c__Alphaproteobacteria;o__Micropepsales;f__Micropepsaceae;g__Micropepsis;s__Micropepsis sp1	8	0	0	0	0	0	0	0	8
OPU_847	Dactylosporangium sp1	k__Bacteria;p__Actinobacteria;c__Actinobacteria;o__Actinomycetales;f__Micromonosporaceae;g__Dactylosporangium;s__Dactylosporangium sp1	8	0	0	0	0	0	0	0	8
OPU_1033	Oceanobacillus sp1	k__Bacteria;p__Firmicutes;c__Bacilli;o__Bacillales;f__Bacillaceae;g__Oceanobacillus;s__Oceanobacillus sp1	8	4	0	0	0	0	1	1	2
OPU_186	Sphingomonas sp13	k__Bacteria;p__Proteobacteria;c__Alphaproteobacteria;o__Sphingomonadales;f__Sphingomonadaceae;g__Sphingomonas;s__Sphingomonas sp13	8	0	0	0	1	0	7	0	0
OPU_266	Devosia sp2	k__Bacteria;p__Proteobacteria;c__Alphaproteobacteria;o__Rhizobiales;f__Hyphomicrobiaceae;g__Devosia;s__Devosia sp2	8	0	0	0	0	1	0	1	6
OPU_312	Pseudorhodoplanes sp2	k__Bacteria;p__Proteobacteria;c__Alphaproteobacteria;o__Rhizobiales;f__Xanthobacteraceae;g__Pseudorhodoplanes;s__Pseudorhodoplanes sp2	8	0	0	0	0	0	0	2	6
OPU_603	Stenotrophobacter sp2	k__Bacteria;p__Acidobacteria;c__Blastocatellia;o__Blastocatellales;f__Blastocatellaceae;g__Stenotrophobacter;s__Stenotrophobacter sp2	8	0	0	0	0	0	1	0	7
OPU_732	Entotheonella sp2	k__Bacteria;p__Unclassified phylum;c__ Candidatus Tectomicrobia;o__Unclassified order;f__Unclassified family;g__Entotheonella ;s__Entotheonella sp2	8	0	0	1	1	0	0	3	3
OPU_960	Iamia sp2	k__Bacteria;p__Actinobacteria;c__Acidimicrobiia;o__Acidimicrobiales;f__Iamiaceae;g__Iamia;s__Iamia sp2	8	0	0	0	2	0	5	0	1
OPU_1282	Acutalibacter sp2	k__Bacteria;p__Firmicutes;c__Clostridia;o__Clostridiales;f__Clostridiaceae;g__Acutalibacter;s__Acutalibacter sp2	8	8	0	0	0	0	0	0	0
OPU_201	Sphingomonas sp26	k__Bacteria;p__Proteobacteria;c__Alphaproteobacteria;o__Sphingomonadales;f__Sphingomonadaceae;g__Sphingomonas;s__Sphingomonas sp26	8	0	0	0	0	0	7	1	0
OPU_512	Ferruqinibacter sp3	k__Bacteria;p__Bacteroidetes;c__Chitinophagia;o__Chitinophagales;f__Chitinophagaceae;g__Ferruginibacter;s__Ferruqinibacter sp3	8	0	0	0	2	0	3	2	1
OPU_968	Solirubrobacter sp3	k__Bacteria;p__Actinobacteria;c__Actinobacteria;o__Rubrobacteridae;f__Solirubrobacterales;g__Solirubrobacteraceae;s__Solirubrobacter;Solirubrobacter sp3	8	0	0	0	0	0	5	3	0
OPU_1258	Ruminococcus sp3	k__Bacteria;p__Firmicutes;c__Clostridia;o__Clostridiales;f__Ruminococcaceae;g__Ruminococcus;s__Ruminococcus sp3	8	2	0	0	0	0	0	6	0
OPU_870	Nocardioides sp4	k__Bacteria;p__Actinobacteria;c__Actinobacteria;o__Actinomycetales;f__Nocardioidaceae;g__Nocardioides;s__Nocardioides sp4	8	0	0	0	0	0	2	1	5
OPU_971	Solirubrobacter sp5	k__Bacteria;p__Actinobacteria;c__Actinobacteria;o__Rubrobacteridae;f__Solirubrobacterales;g__Solirubrobacteraceae;s__Solirubrobacter;Solirubrobacter sp5	8	2	0	1	1	0	2	1	1
OPU_1142	Staphylococcus sp9	k__Bacteria;p__Firmicutes;c__Bacilli;o__Bacillales;f__Staphylococcaceae;g__Staphylococcus;s__Staphylococcus sp9	8	0	2	5	0	0	0	1	0
OPU_538	Parabacteroides sp1	k__Bacteria;p__Bacteroidetes;c__Bacteroidia;o__Bacteroidales;f__Porphyromonadaceae;g__Parabacteroides;s__Parabacteroides sp1	7	7	0	0	0	0	0	0	0
OPU_703	Deinococcus sp1	k__Bacteria;p__Deinococcus-Thermus;c__Deinococci;o__Deinococcales;f__Deinococcaceae;g__Deinococcus;s__Deinococcus sp1	7	0	0	0	1	0	5	0	1
OPU_710	Truepeea sp1	k__Bacteria;p__Deinococcus-Thermus;c__Deinococci;o__Deinococcales;f__Trueperaceae;g__Truepera;s__Truepeea sp1	7	2	0	0	0	0	0	3	2
OPU_720	Gemmatimonas sp1	k__Bacteria;p__Gemmatimonadetes;c__Gemmatimonadetes;o__Gemmatimonadales;f__Gemmatimonadaceae;g__Gemmatimonas;s__Gemmatimonas sp1	7	0	0	0	1	0	3	0	3
OPU_966	Solirubrobacter sp1	k__Bacteria;p__Actinobacteria;c__Actinobacteria;o__Rubrobacteridae;f__Solirubrobacterales;g__Solirubrobacteraceae;s__Solirubrobacter;Solirubrobacter sp1	7	1	1	0	1	0	0	1	3
OPU_1207	Atopostipes sp1	k__Bacteria;p__Firmicutes;c__Bacilli;o__Lactobacillales;f__Carnobacteriaceae;g__Atopostipes;s__Atopostipes sp1	7	0	1	0	3	0	0	0	3
OPU_1433	Nocardia sp1	k__Bacteria;p__Actinobacteria;c__Actinobacteria;o__Actinomycetales;f__Nocardiaceae;g__Nocardia;s__Nocardia sp1	7	0	0	0	0	0	1	6	0
OPU_1101	Sporosarcina sp2	k__Bacteria;p__Firmicutes;c__Bacilli;o__Bacillales;f__Planococcaceae;g__Sporosarcina;s__Sporosarcina sp2	7	1	0	0	0	1	0	5	0
OPU_480	Adhaeribacter sp3	k__Bacteria;p__Bacteroidetes;c__Cytophagia;o__Cytophagales;f__Hymenobacteraceae;g__Adhaeribacter;s__Adhaeribacter sp3	7	0	0	0	2	0	3	0	2
OPU_605	Stenotrophobacter sp4	k__Bacteria;p__Acidobacteria;c__Blastocatellia;o__Blastocatellales;f__Blastocatellaceae;g__Stenotrophobacter;s__Stenotrophobacter sp4	7	0	0	0	0	0	0	4	3
OPU_1259	Ruminococcus sp4	k__Bacteria;p__Firmicutes;c__Clostridia;o__Clostridiales;f__Ruminococcaceae;g__Ruminococcus;s__Ruminococcus sp4	7	5	0	0	0	0	0	2	0
OPU_535	Bacteroides sp5	k__Bacteria;p__Bacteroidetes;c__Bacteroidia;o__Bacteroidales;f__Bacteroidaceae;g__Bacteroides;s__Bacteroides sp5	7	7	0	0	0	0	0	0	0
OPU_1122	Brochothrix sp5	k__Bacteria;p__Firmicutes;c__Bacilli;o__Bacillales;f__Listeriaceae;g__Brochothrix;s__Brochothrix sp5	7	0	2	4	1	0	0	0	0
OPU_719	Gemmatirosa sp9	k__Bacteria;p__Gemmatimonadetes;c__Gemmatimonadetes;o__Gemmatimonadales;f__Gemmatimonadaceae;g__Gemmatirosa;s__Gemmatirosa sp9	7	0	0	0	0	0	0	0	7
OPU_049	Lysobacter sp1	k__Bacteria;p__Proteobacteria;c__Gammaproteobacteria;o__Lysobacteriales;f__Lysobacteraceae;g__Lysobacter;s__Lysobacter sp1	6	1	0	0	0	0	0	5	0
OPU_076	Steroidobacter sp1	k__Bacteria;p__Proteobacteria;c__Gammaproteobacteria;o__Nevskiales;f__Nevskiaceae;g__Steroidobacter;s__Steroidobacter sp1	6	0	0	0	0	0	0	0	6
OPU_086	Noviherbaspirillum sp1	k__Bacteria;p__Proteobacteria;c__Betaproteobacteria;o__Burkholderiales;f__Oxalobacteraceae;g__Noviherbaspirillum;s__Noviherbaspirillum sp1	6	0	0	0	0	2	4	0	0
OPU_411	Stella sp1	k__Bacteria;p__Proteobacteria;c__Alphaproteobacteria;o__Rhodospirillales;f__Acetobacteraceae;g__Stella;s__Stella sp1	6	0	0	0	0	0	2	0	4
OPU_513	Flavitalea sp1	k__Bacteria;p__Bacteroidetes;c__Chitinophagia;o__Chitinophagales;f__Chitinophagaceae;g__Flavitalea;s__Flavitalea sp1	6	1	0	0	0	0	0	0	5
OPU_582	Desulfovibrio sp1	k__Bacteria;p__Proteobacteria;c__Deltaproteobacteria;o__Desulfovibrionales;f__Desulfovibrionaceae;g__Desulfovibrio;s__Desulfovibrio sp1	6	6	0	0	0	0	0	0	0
OPU_959	Aquihabitans sp1	k__Bacteria;p__Actinobacteria;c__Acidimicrobiia;o__Acidimicrobiales;f__Iamiaceae;g__Aquihabitans;s__Aquihabitans sp1	6	1	0	0	0	0	0	2	3
OPU_1000	Chloroflexus sp1	k__Bacteria;p__Chloroflexi;c__Chloroflexia;o__Chloroflexales;f__Chloroflexineae;g__Chloroflexaceae;s__Chloroflexus;Chloroflexus sp1	6	0	0	0	0	0	6	0	0
OPU_1313	Marvinbryantia sp1	k__Bacteria;p__Firmicutes;c__Clostridia;o__Clostridiales;f__Lachnospiraceae;g__Marvinbryantia;s__Marvinbryantia sp1	6	5	0	1	0	0	0	0	0
OPU_1051	Bacillus sp18	k__Bacteria;p__Firmicutes;c__Bacilli;o__Bacillales;f__Bacillaceae;g__Bacillus;s__Bacillus sp18	6	0	0	0	0	0	1	3	2
OPU_038	Pseudoxanthomonas sp2	k__Bacteria;p__Proteobacteria;c__Gammaproteobacteria;o__Xanthomonadales;f__Xanthomonadaceae;g__Pseudoxanthomonas;s__Pseudoxanthomonas sp2	6	0	0	0	0	0	0	6	0
OPU_142	Ramlibacter sp2	k__Bacteria;p__Proteobacteria;c__Betaproteobacteria;o__Burkholderiales;f__Comamonadaceae;g__Ramlibacter;s__Ramlibacter sp2	6	0	0	0	0	0	3	0	3
OPU_366	Micropepsis sp2	k__Bacteria;p__Proteobacteria;c__Alphaproteobacteria;o__Micropepsales;f__Micropepsaceae;g__Micropepsis;s__Micropepsis sp2	6	0	0	0	0	0	0	0	6
OPU_470	Hymenobacter sp2	k__Bacteria;p__Bacteroidetes;c__Cytophagia;o__Cytophagales;f__Hymenobacteraceae;g__Hymenobacter;s__Hymenobacter sp2	6	0	0	0	2	0	1	1	2
OPU_712	Gemmatirosa sp2	k__Bacteria;p__Gemmatimonadetes;c__Gemmatimonadetes;o__Gemmatimonadales;f__Gemmatimonadaceae;g__Gemmatirosa;s__Gemmatirosa sp2	6	0	0	0	0	0	6	0	0
OPU_195	Sphingomonas sp20	k__Bacteria;p__Proteobacteria;c__Alphaproteobacteria;o__Sphingomonadales;f__Sphingomonadaceae;g__Sphingomonas;s__Sphingomonas sp20	6	0	0	0	0	0	0	2	4
OPU_594	Aridibacter sp3	k__Bacteria;p__Acidobacteria;c__Blastocatellia;o__Blastocatellales;f__Blastocatellaceae;g__Aridibacter;s__Aridibacter sp3	6	0	0	0	0	0	4	0	2
OPU_638	Gemmata sp3	k__Bacteria;p__Planctomycetes;c__Planctomycetacia;o__Planctomycetales;f__Gemmataceae;g__Gemmata;s__Gemmata sp3	6	0	0	0	0	0	6	0	0
OPU_713	Gemmatirosa sp3	k__Bacteria;p__Gemmatimonadetes;c__Gemmatimonadetes;o__Gemmatimonadales;f__Gemmatimonadaceae;g__Gemmatirosa;s__Gemmatirosa sp3	6	0	0	0	1	0	4	0	1
OPU_771	Corynebacterium sp3	k__Bacteria;p__Actinobacteria;c__Actinobacteria;o__Actinomycetales;f__Corynebacteriaceae;g__Corynebacterium;s__Corynebacterium sp3	6	0	1	3	0	0	1	1	0
OPU_1333	Roseburia sp3	k__Bacteria;p__Firmicutes;c__Clostridia;o__Clostridiales;f__Lachnospiraceae;g__Roseburia;s__Roseburia sp3	6	4	1	0	0	0	0	1	0
OPU_419	Wolbachia sp4	k__Bacteria;p__Proteobacteria;c__Alphaproteobacteria;o__Rickettsiales;f__Anaplasmataceae;g__Wolbachieae;s__Wolbachia ;Wolbachia sp4	6	2	1	1	0	0	2	0	0
OPU_716	Gemmatirosa sp6	k__Bacteria;p__Gemmatimonadetes;c__Gemmatimonadetes;o__Gemmatimonadales;f__Gemmatimonadaceae;g__Gemmatirosa;s__Gemmatirosa sp6	6	0	0	0	0	0	2	3	1
OPU_897	Pseudonocardia sp6	k__Bacteria;p__Actinobacteria;c__Actinobacteria;o__Actinomycetales;f__Pseudonocardiaceae;g__Pseudonocardia;s__Pseudonocardia sp6	6	0	0	0	1	0	1	2	2
OPU_1057	Bacillus sp7	k__Bacteria;p__Firmicutes;c__Bacilli;o__Bacillales;f__Bacillaceae;g__Bacillus;s__Bacillus sp7	6	0	0	0	0	0	0	0	6
OPU_1375	Eubacterium sp8	k__Bacteria;p__Firmicutes;c__Clostridia;o__Clostridiales;f__Eubacteriaceae;g__Eubacterium;s__Eubacterium sp8	6	6	0	0	0	0	0	0	0
OPU_148	Hydrogenophaga sp1	k__Bacteria;p__Proteobacteria;c__Betaproteobacteria;o__Burkholderiales;f__Comamonadaceae;g__Hydrogenophaga;s__Hydrogenophaga sp1	5	0	0	0	0	0	0	5	0
OPU_549	Rubrivirga sp1	k__Bacteria;p__Rhodothermaeota;c__Rhodothermia;o__Rhodothermales;f__Rubricoccaceae;g__Rubrivirga;s__Rubrivirga sp1	5	0	0	0	0	0	4	0	1
OPU_580	Nitrospira sp1	k__Bacteria;p__Nitrospirae;c__Nitrospira;o__Nitrospirales;f__Nitrospiraceae;g__Nitrospira;s__Nitrospira sp1	5	0	0	0	0	0	0	0	5
OPU_636	Gemmata sp1	k__Bacteria;p__Planctomycetes;c__Planctomycetacia;o__Planctomycetales;f__Gemmataceae;g__Gemmata;s__Gemmata sp1	5	0	0	0	0	0	5	0	0
OPU_655	Rhodopirellula sp1	k__Bacteria;p__Planctomycetes;c__Planctomycetacia;o__Planctomycetales;f__Planctomycetaceae;g__Rhodopirellula;s__Rhodopirellula sp1	5	0	0	0	1	0	3	0	1
OPU_951	Acidothermus sp1	k__Bacteria;p__Actinobacteria;c__Actinobacteria;o__Acidothermales;f__Acidothermaceae;g__Acidothermus;s__Acidothermus sp1	5	0	0	0	0	0	1	0	4
OPU_958	Iamia sp1	k__Bacteria;p__Actinobacteria;c__Acidimicrobiia;o__Acidimicrobiales;f__Iamiaceae;g__Iamia;s__Iamia sp1	5	1	0	0	0	0	1	0	3
OPU_974	Parviterribacter sp1	k__Bacteria;p__Actinobacteria;c__Actinobacteria;o__Rubrobacteridae;f__Solirubrobacterales;g__Parviterribacteraceae;s__Parviterribacter;Parviterribacter sp1	5	0	0	0	0	0	3	1	1
OPU_1043	Bacillus sp1	k__Bacteria;p__Firmicutes;c__Bacilli;o__Bacillales;f__Bacillaceae;g__Bacillus;s__Bacillus sp1	5	0	0	0	0	0	0	5	0
OPU_1213	Bavariicoccus sp1	k__Bacteria;p__Firmicutes;c__Bacilli;o__Lactobacillales;f__Enterococcaceae;g__Bavariicoccus;s__Bavariicoccus sp1	5	0	0	0	0	0	0	4	1
OPU_1234	Erysipelatoclostridium sp1	k__Bacteria;p__ Firmicutes;c__Erysipelotrichia;o__Erysipelotrichales;f__Erysipelotrichaceae;g__Erysipelatoclostridium;s__Erysipelatoclostridium sp1	5	5	0	0	0	0	0	0	0
OPU_1237	Oscillibacter sp1	k__Bacteria;p__Firmicutes;c__Clostridia;o__Clostridiales;f__Oscillospiraceae;g__Oscillibacter;s__Oscillibacter sp1	5	5	0	0	0	0	0	0	0
OPU_1455	Psychrobacillus sp1	k__Bacteria;p__Firmicutes;c__Bacilli;o__Bacillales;f__Bacillaceae;g__Psychrobacillus;s__Psychrobacillus sp1	5	0	0	0	0	0	1	1	3
OPU_185	Sphingomonas sp12	k__Bacteria;p__Proteobacteria;c__Alphaproteobacteria;o__Sphingomonadales;f__Sphingomonadaceae;g__Sphingomonas;s__Sphingomonas sp12	5	0	0	0	4	0	1	0	0
OPU_289	Microvirga sp2	k__Bacteria;p__Proteobacteria;c__Alphaproteobacteria;o__Rhizobiales;f__Methylobacteriaceae;g__Microvirga;s__Microvirga sp2	5	0	0	0	1	0	1	3	0
OPU_323	Hyphomicrobium sp2	k__Bacteria;p__Proteobacteria;c__Alphaproteobacteria;o__Rhizobiales;f__Hyphomicrobiaceae;g__Hyphomicrobium;s__Hyphomicrobium sp2	5	2	0	0	0	0	3	0	0
OPU_357	Caulobacter sp2	k__Bacteria;p__Proteobacteria;c__Alphaproteobacteria;o__Caulobacterales;f__Caulobacteraceae;g__Caulobacter;s__Caulobacter sp2	5	0	0	0	1	0	1	3	0
OPU_417	Wolbachia sp2	k__Bacteria;p__Proteobacteria;c__Alphaproteobacteria;o__Rickettsiales;f__Anaplasmataceae;g__Wolbachieae;s__Wolbachia ;Wolbachia sp2	5	1	0	0	0	0	4	0	0
OPU_830	Streptomyces sp2	k__Bacteria;p__Actinobacteria;c__Actinobacteria;o__Actinomycetales;f__Streptomycetaceae;g__Streptomyces;s__Streptomyces sp2	5	0	0	0	2	0	0	3	0
OPU_867	Nocardioides sp2	k__Bacteria;p__Actinobacteria;c__Actinobacteria;o__Actinomycetales;f__Nocardioidaceae;g__Nocardioides;s__Nocardioides sp2	5	1	0	0	0	0	2	1	1
OPU_983	Rubrobacter sp2	k__Bacteria;p__Actinobacteria;c__Actinobacteria;o__Rubrobacteridae;f__Rubrobacterales;g__Rubrobacterineae;s__Rubrobacteraceae;Rubrobacter;Rubrobacter sp2	5	0	2	0	0	0	1	0	2
OPU_1119	Brochothrix sp2	k__Bacteria;p__Firmicutes;c__Bacilli;o__Bacillales;f__Listeriaceae;g__Brochothrix;s__Brochothrix sp2	5	0	1	3	0	0	0	1	0
OPU_1332	Roseburia sp2	k__Bacteria;p__Firmicutes;c__Clostridia;o__Clostridiales;f__Lachnospiraceae;g__Roseburia;s__Roseburia sp2	5	4	1	0	0	0	0	0	0
OPU_095	Massilia sp3	k__Bacteria;p__Proteobacteria;c__Betaproteobacteria;o__Burkholderiales;f__Oxalobacteraceae;g__Massilia;s__Massilia sp3	5	0	0	0	1	0	1	0	3
OPU_268	Devosia sp3	k__Bacteria;p__Proteobacteria;c__Alphaproteobacteria;o__Rhizobiales;f__Hyphomicrobiaceae;g__Devosia;s__Devosia sp3	5	0	0	0	0	0	1	0	4
OPU_673	Chthoniobacter sp3	k__Bacteria;p__Verrucomicrobia;c__Spartobacteria;o__Chthoniobacterales;f__Chthoniobacteraceae;g__Chthoniobacter;s__Chthoniobacter sp3	5	0	0	0	1	0	4	0	0
OPU_832	Streptomyces sp3	k__Bacteria;p__Actinobacteria;c__Actinobacteria;o__Actinomycetales;f__Streptomycetaceae;g__Streptomyces;s__Streptomyces sp3	5	0	0	0	0	0	0	2	3
OPU_534	Bacteroides sp4	k__Bacteria;p__Bacteroidetes;c__Bacteroidia;o__Bacteroidales;f__Bacteroidaceae;g__Bacteroides;s__Bacteroides sp4	5	5	0	0	0	0	0	0	0
OPU_715	Gemmatirosa sp5	k__Bacteria;p__Gemmatimonadetes;c__Gemmatimonadetes;o__Gemmatimonadales;f__Gemmatimonadaceae;g__Gemmatirosa;s__Gemmatirosa sp5	5	0	0	0	0	0	4	0	1
OPU_174	Sphingomonas sp7	k__Bacteria;p__Proteobacteria;c__Alphaproteobacteria;o__Sphingomonadales;f__Sphingomonadaceae;g__Sphingomonas;s__Sphingomonas sp7	5	0	0	0	0	0	0	5	0
OPU_1269	Ruminococcus sp7	k__Bacteria;p__Firmicutes;c__Clostridia;o__Clostridiales;f__Ruminococcaceae;g__Ruminococcus;s__Ruminococcus sp7	5	3	2	0	0	0	0	0	0
OPU_718	Gemmatirosa sp8	k__Bacteria;p__Gemmatimonadetes;c__Gemmatimonadetes;o__Gemmatimonadales;f__Gemmatimonadaceae;g__Gemmatirosa;s__Gemmatirosa sp8	5	0	0	0	1	0	4	0	0
OPU_179	Sphingomonas sp9	k__Bacteria;p__Proteobacteria;c__Alphaproteobacteria;o__Sphingomonadales;f__Sphingomonadaceae;g__Sphingomonas;s__Sphingomonas sp9	5	0	0	0	0	0	5	0	0
OPU_072	Acidibacter sp1	k__Bacteria;p__Proteobacteria;c__Gammaproteobacteria;o__Unclassified order;f__Unclassified family;g__Acidibacter;s__Acidibacter sp1	4	0	0	0	1	0	1	0	2
OPU_109	Bordetella sp1	k__Bacteria;p__Proteobacteria;c__Betaproteobacteria;o__Burkholderiales;f__Alcaligenaceae;g__Bordetella;s__Bordetella sp1	4	0	0	0	0	0	0	0	4
OPU_116	Paracandidimonas sp1	k__Bacteria;p__Proteobacteria;c__Betaproteobacteria;o__Burkholderiales;f__Alcaligenaceae;g__Paracandidimonas;s__Paracandidimonas sp1	4	0	0	0	0	0	0	0	4
OPU_278	Methylobacterium sp1	k__Bacteria;p__Proteobacteria;c__Alphaproteobacteria;o__Rhizobiales;f__Methylobacteriaceae;g__Methylobacterium;s__Methylobacterium sp1	4	0	0	0	0	0	4	0	0
OPU_314	Rhodoplanes sp1	k__Bacteria;p__Proteobacteria;c__Alphaproteobacteria;o__Rhizobiales;f__Hyphomicrobiaceae;g__Rhodoplanes;s__Rhodoplanes sp1	4	0	0	0	0	0	0	2	2
OPU_327	Prosthecomicrobium sp1	k__Bacteria;p__Proteobacteria;c__Alphaproteobacteria;o__Rhizobiales;f__Hyphomicrobiaceae;g__Prosthecomicrobium;s__Prosthecomicrobium sp1	4	0	0	0	0	0	0	0	4
OPU_369	Hirschia sp1	k__Bacteria;p__Proteobacteria;c__Alphaproteobacteria;o__Caulobacterales;f__Hyphomonadaceae;g__Hirschia;s__Hirschia sp1	4	0	0	0	0	0	0	1	3
OPU_521	Niastella sp1	k__Bacteria;p__Bacteroidetes;c__Chitinophagia;o__Chitinophagales;f__Chitinophagaceae;g__Niastella;s__Niastella sp1	4	0	0	0	0	0	0	0	4
OPU_583	Desulfothermus sp1	k__Bacteria;p__Proteobacteria;c__Deltaproteobacteria;o__Desulfovibrionales;f__Desulfohalobiaceae;g__Desulfothermus;s__Desulfothermus sp1	4	0	0	0	0	0	4	0	0
OPU_590	Pseudobacteriovorax sp1	k__Bacteria;p__Proteobacteria;c__Deltaproteobacteria;o__Bdellovibrionales;f__Pseudobacteriovoracaceae;g__Pseudobacteriovorax;s__Pseudobacteriovorax sp1	4	0	0	0	0	0	4	0	0
OPU_695	Fimbriimonas sp1	k__Bacteria;p__Armatimonadetes;c__Fimbriimonadia;o__Fimbriimonadales;f__Fimbriimonadaceae;g__Fimbriimonas;s__Fimbriimonas sp1	4	0	0	0	1	0	0	0	3
OPU_949	Sporichthya sp1	k__Bacteria;p__Actinobacteria;c__Actinobacteria;o__Sporichthyales;f__Sporichthyaceae;g__Sporichthya;s__Sporichthya sp1	4	0	0	0	0	0	0	0	4
OPU_955	Aciditerrimonas sp1	k__Bacteria;p__Actinobacteria;c__Acidimicrobiia;o__Acidimicrobiales;f__Unclassified family;g__Aciditerrimonas;s__Aciditerrimonas sp1	4	0	1	0	0	0	2	1	0
OPU_972	Conexibacter sp1	k__Bacteria;p__Actinobacteria;c__Thermoleophilia;o__Solirubrobacterales;f__Conexibacteraceae;g__Conexibacter ;s__Conexibacter sp1	4	0	0	0	2	0	1	1	0
OPU_1309	Roseburia sp1	k__Bacteria;p__Firmicutes;c__Clostridia;o__Clostridiales;f__Lachnospiraceae;g__Roseburia;s__Roseburia sp1	4	4	0	0	0	0	0	0	0
OPU_1317	Clostridium sp1	k__Bacteria;p__Firmicutes;c__Clostridia;o__Clostridiales;f__Clostridiaceae;g__Clostridium;s__Clostridium sp1	4	4	0	0	0	0	0	0	0
OPU_1050	Bacillus sp17	k__Bacteria;p__Firmicutes;c__Bacilli;o__Bacillales;f__Bacillaceae;g__Bacillus;s__Bacillus sp17	4	0	0	0	0	0	0	4	0
OPU_345	Amaricoccus sp2	k__Bacteria;p__Proteobacteria;c__Alphaproteobacteria;o__Rhodobacterales;f__Rhodobacteraceae;g__Amaricoccus;s__Amaricoccus sp2	4	0	0	0	2	0	2	0	0
OPU_387	Craurococcus sp2	k__Bacteria;p__Proteobacteria;c__Alphaproteobacteria;o__Rhodospirillales;f__Acetobacteraceae;g__Craurococcus;s__Craurococcus sp2	4	0	1	0	0	0	1	1	1
OPU_491	Rhodocytophaga sp2	k__Bacteria;p__Bacteroidetes;c__Cytophagia;o__Cytophagales;f__Cytophagaceae;g__Rhodocytophaga;s__Rhodocytophaga sp2	4	0	0	0	0	0	2	0	2
OPU_504	Segetibacter sp2	k__Bacteria;p__Bacteroidetes;c__Chitinophagia;o__Chitinophagales;f__Chitinophagaceae;g__Segetibacter;s__Segetibacter sp2	4	0	0	0	1	0	3	0	0
OPU_610	Arenimicrobium sp2	k__Bacteria;p__Acidobacteria;c__Blastocatellia;o__Blastocatellales;f__Pyrinomonadaceae;g__Arenimicrobium;s__Arenimicrobium sp2	4	0	0	0	0	0	4	0	0
OPU_938	Blastococcus sp2	k__Bacteria;p__Actinobacteria;c__Actinobacteria;o__Geodermatophilales;f__Geodermatophilaceae;g__Blastococcus;s__Blastococcus sp2	4	0	0	0	0	0	4	0	0
OPU_1108	Staphylococcus sp2	k__Bacteria;p__Firmicutes;c__Bacilli;o__Bacillales;f__Staphylococcaceae;g__Staphylococcus;s__Staphylococcus sp2	4	0	3	0	0	0	0	1	0
OPU_1244	Flintibacter sp2	k__Bacteria;p__Firmicutes;c__Clostridia;o__Unclassified Clostridiales;f__Flintibacter;g__Flintibacter sp2	4	4	0	0	0	0	0	0	0
OPU_1257	Ruminococcus sp2	k__Bacteria;p__Firmicutes;c__Clostridia;o__Clostridiales;f__Ruminococcaceae;g__Ruminococcus;s__Ruminococcus sp2	4	3	1	0	0	0	0	0	0
OPU_1316	Blautia sp2	k__Bacteria;p__Firmicutes;c__Clostridia;o__Unclassified Clostridiales;f__Blautia;g__Blautia sp2	4	4	0	0	0	0	0	0	0
OPU_564	Haliangium sp3	k__Bacteria;p__Proteobacteria;c__Deltaproteobacteria;o__Myxococcales;f__Nannocystineae;g__Haliangiaceae;s__Haliangium;Haliangium sp3	4	0	0	0	0	0	1	2	1
OPU_674	Chthoniobacter sp4	k__Bacteria;p__Verrucomicrobia;c__Spartobacteria;o__Chthoniobacterales;f__Chthoniobacteraceae;g__Chthoniobacter;s__Chthoniobacter sp4	4	0	0	0	0	0	4	0	0
OPU_810	Arthrobacter sp4	k__Bacteria;p__Actinobacteria;c__Actinobacteria;o__Micrococcales;f__Micrococcaceae;g__Arthrobacter;s__Arthrobacter sp4	4	1	0	0	0	0	0	3	0
OPU_1335	Roseburia sp5	k__Bacteria;p__Firmicutes;c__Clostridia;o__Clostridiales;f__Lachnospiraceae;g__Roseburia;s__Roseburia sp5	4	4	0	0	0	0	0	0	0
OPU_1328	Bacteroides sp7	k__Bacteria;p__Bacteroidetes;c__Bacteroidia;o__Bacteroidales;f__Bacteroidaceae;g__Bacteroides;s__Bacteroides sp7	4	4	0	0	0	0	0	0	0
OPU_1270	Ruminococcus sp8	k__Bacteria;p__Firmicutes;c__Clostridia;o__Clostridiales;f__Ruminococcaceae;g__Ruminococcus;s__Ruminococcus sp8	4	4	0	0	0	0	0	0	0
OPU_040	Stenotrophomonas sp1	k__Bacteria;p__Proteobacteria;c__Gammaproteobacteria;o__Lysobacteriales;f__Lysobacteraceae;g__Stenotrophomonas;s__Stenotrophomonas sp1	3	0	0	0	0	0	1	0	2
OPU_121	Nitrosospira sp1	k__Bacteria;p__Proteobacteria;c__Betaproteobacteria;o__Nitrosomonadales;f__Nitrosomonadaceae;g__Nitrosospira;s__Nitrosospira sp1	3	3	0	0	0	0	0	0	0
OPU_300	Pseudochelatococcus sp1	k__Bacteria;p__Proteobacteria;c__Alphaproteobacteria;o__Rhizobiales;f__Beijerinckiaceae;g__Pseudochelatococcus;s__Pseudochelatococcus sp1	3	0	0	0	0	0	2	1	0
OPU_311	Pseudorhpdoplanes sp1	k__Bacteria;p__Proteobacteria;c__Alphaproteobacteria;o__Rhizobiales;f__Xanthobacteraceae;g__Pseudorhodoplanes;s__Pseudorhpdoplanes sp1	3	0	1	0	0	0	0	0	2
OPU_328	Bauldia sp1	k__Bacteria;p__Proteobacteria;c__Alphaproteobacteria;o__Rhizobiales;f__Unclassified family;g__Bauldia;s__Bauldia sp1	3	0	0	0	0	0	0	0	3
OPU_331	Rhodoligotrophos sp1	k__Bacteria;p__Proteobacteria;c__Alphaproteobacteria;o__Rhizobiales;f__Rhodobiaceae;g__Rhodoligotrophos;s__Rhodoligotrophos sp1	3	0	0	0	0	0	0	3	0
OPU_429	Caedibacter sp1	k__Bacteria;p__Proteobacteria;c__Gammaproteobacteria;o__Thiotrichales;f__Fastidiosibacteraceae;g__Cardibacter;s__Caedibacter sp1	3	0	0	0	1	2	0	0	0
OPU_455	Pedobacter sp1	k__Bacteria;p__Bacteroidetes;c__Sphingobacteriia;o__Sphingobacteriales;f__Sphingobacteriaceae;g__Pedobacter;s__Pedobacter sp1	3	0	0	0	0	0	0	3	0
OPU_493	Ohtaekwangia sp1	k__Bacteria;p__Bacteroidetes;c__Cytophagia;o__Unclassified Cytophagales;f__Ohtaekwangia;g__Ohtaekwangia sp1	3	0	0	0	0	0	0	1	2
OPU_560	Haliangium sp1	k__Bacteria;p__Proteobacteria;c__Deltaproteobacteria;o__Myxococcales;f__Nannocystineae;g__Haliangiaceae;s__Haliangium;Haliangium sp1	3	1	0	0	0	0	0	2	0
OPU_565	Nannocystis sp1	k__Bacteria;p__Proteobacteria;c__Deltaproteobacteria;o__Myxococcales;f__Nannocystineae;g__Nannocystaceae;s__Nannocystis;Nannocystis sp1	3	0	0	0	1	0	2	0	0
OPU_572	Aggregicoccus sp1	k__Bacteria;p__Proteobacteria;c__Deltaproteobacteria;o__Myxococcales;f__Cystobacterineae;g__Myxococcaceae;s__Aggregicoccus;Aggregicoccus sp1	3	0	0	0	0	0	3	0	0
OPU_597	Blastocatella sp1	k__Bacteria;p__Acidobacteria;c__Blastocatellia;o__Blastocatellales;f__Blastocatellaceae;g__Blastocatella;s__Blastocatella sp1	3	0	0	0	0	0	1	0	2
OPU_644	Asanoa sp1	k__Bacteria;p__Actinobacteria;c__Actinobacteria;o__Micromonosporales;f__Micromonosporaceae;g__Asanoa;s__Asanoa sp1	3	0	1	0	0	0	1	0	1
OPU_665	Tepidisphaera sp1	k__Bacteria;p__Planctomycetes;c__Phycisphaerae;o__Tepidisphaerales;f__Tepidisphaeraceae;g__Tepidisphaera;s__Tepidisphaera sp1	3	0	0	0	0	0	3	0	0
OPU_724	Longimicrobium sp1	k__Bacteria;p__Gemmatimonadetes;c__Longimicrobia;o__Longimicrobiales;f__Longimicrobiaceae;g__Longimicrobium;s__Longimicrobium sp1	3	0	0	0	0	0	2	0	1
OPU_784	Promicromonospora sp1	k__Bacteria;p__Actinobacteria;c__Actinobacteria;o__Micrococcales;f__Promicromonosporaceae;g__Promicromonospora;s__Promicromonospora sp1	3	0	0	0	0	0	0	2	1
OPU_1008	Paenibacillus sp1	k__Bacteria;p__Firmicutes;c__Bacilli;o__Bacillales;f__Paenibacillaceae;g__Paenibacillus;s__Paenibacillus sp1	3	0	0	0	0	0	0	3	0
OPU_1239	Sporobacter sp1	k__Bacteria;p__Firmicutes;c__Clostridia;o__Clostridiales;f__Ruminococcaceae;g__Sporobacter;s__Sporobacter sp1	3	3	0	0	0	0	0	0	0
OPU_1440	Cohenlla sp1	k__Bacteria;p__Firmicutes;c__Bacilli;o__Bacillales;f__Paenibacillaceae;g__Cohnella;s__Cohenlla sp1	3	0	0	0	0	0	0	0	3
OPU_181	Sphingomonas sp10	k__Bacteria;p__Proteobacteria;c__Alphaproteobacteria;o__Sphingomonadales;f__Sphingomonadaceae;g__Sphingomonas;s__Sphingomonas sp10	3	0	0	0	0	0	3	0	0
OPU_187	Sphingomonas sp14	k__Bacteria;p__Proteobacteria;c__Alphaproteobacteria;o__Sphingomonadales;f__Sphingomonadaceae;g__Sphingomonas;s__Sphingomonas sp14	3	0	0	0	0	0	3	0	0
OPU_189	Sphingomonas sp16	k__Bacteria;p__Proteobacteria;c__Alphaproteobacteria;o__Sphingomonadales;f__Sphingomonadaceae;g__Sphingomonas;s__Sphingomonas sp16	3	0	0	0	0	0	2	0	1
OPU_063	Arenimonas sp2	k__Bacteria;p__Proteobacteria;c__Gammaproteobacteria;o__Lysobacteriales;f__Lysobacteraceae;g__Arenimonas;s__Arenimonas sp2	3	0	0	0	0	0	0	3	0
OPU_306	Bradyrhizobium sp2	k__Bacteria;p__Proteobacteria;c__Alphaproteobacteria;o__Rhizobiales;f__Bradyrhizobiaceae;g__Bradyrhizobium;s__Bradyrhizobium sp2	3	0	1	0	0	0	0	0	2
OPU_410	Stella sp2	k__Bacteria;p__Proteobacteria;c__Alphaproteobacteria;o__Rhodospirillales;f__Acetobacteraceae;g__Stella;s__Stella sp2	3	0	0	2	0	0	0	0	1
OPU_515	Flavitalea sp2	k__Bacteria;p__Bacteroidetes;c__Chitinophagia;o__Chitinophagales;f__Chitinophagaceae;g__Flavitalea;s__Flavitalea sp2	3	0	0	0	0	0	1	0	2
OPU_653	Pirellula sp2	k__Bacteria;p__Planctomycetes;c__Planctomycetacia;o__Planctomycetales;f__Planctomycetaceae;g__Pirellula;s__Pirellula sp2	3	0	0	0	0	0	0	3	0
OPU_696	Fimbriimonas sp2	k__Bacteria;p__Armatimonadetes;c__Fimbriimonadia;o__Fimbriimonadales;f__Fimbriimonadaceae;g__Fimbriimonas;s__Fimbriimonas sp2	3	0	0	0	1	0	1	0	1
OPU_1360	Lachnoclostridium sp2	k__Bacteria;p__Firmicutes;c__Clostridia;o__Clostridiales;f__Lachnospiraceae;g__Lachnobacterium;s__Lachnoclostridium sp2	3	3	0	0	0	0	0	0	0
OPU_1047	Bacillus sp20	k__Bacteria;p__Firmicutes;c__Bacilli;o__Bacillales;f__Bacillaceae;g__Bacillus;s__Bacillus sp20	3	0	0	0	0	0	0	3	0
OPU_204	Sphingomonas sp27	k__Bacteria;p__Proteobacteria;c__Alphaproteobacteria;o__Sphingomonadales;f__Sphingomonadaceae;g__Sphingomonas;s__Sphingomonas sp27	3	0	0	0	0	0	2	0	1
OPU_338	Rubellimicrobium sp3	k__Bacteria;p__Proteobacteria;c__Alphaproteobacteria;o__Rhodobacterales;f__Rhodobacteraceae;g__Rubellimicrobium;s__Rubellimicrobium sp3	3	0	0	0	0	0	3	0	0
OPU_939	Blastococcus sp3	k__Bacteria;p__Actinobacteria;c__Actinobacteria;o__Geodermatophilales;f__Geodermatophilaceae;g__Blastococcus;s__Blastococcus sp3	3	0	0	0	1	0	2	0	0
OPU_1076	Planomicrobium sp3	k__Bacteria;p__Firmicutes;c__Bacilli;o__Bacillales;f__Planococcaceae;g__Planomicrobium;s__Planomicrobium sp3	3	3	0	0	0	0	0	0	0
OPU_1217	Aerococcus sp3	k__Bacteria;p__Firmicutes;c__Bacilli;o__Lactobacillales;f__Aerococcaceae;g__Aerococcus;s__Aerococcus sp3	3	0	3	0	0	0	0	0	0
OPU_1263	Eubacterium sp3	k__Bacteria;p__Firmicutes;c__Clostridia;o__Clostridiales;f__Eubacteriaceae;g__Eubacterium;s__Eubacterium sp3	3	3	0	0	0	0	0	0	0
OPU_1264	Eubacterium sp4	k__Bacteria;p__Firmicutes;c__Clostridia;o__Clostridiales;f__Eubacteriaceae;g__Eubacterium;s__Eubacterium sp4	3	3	0	0	0	0	0	0	0
OPU_1285	Acutalibacter sp4	k__Bacteria;p__Firmicutes;c__Clostridia;o__Clostridiales;f__Clostridiaceae;g__Acutalibacter;s__Acutalibacter sp4	3	3	0	0	0	0	0	0	0
OPU_166	Sphingomonas sp5	k__Bacteria;p__Proteobacteria;c__Alphaproteobacteria;o__Sphingomonadales;f__Sphingomonadaceae;g__Sphingomonas;s__Sphingomonas sp5	3	0	0	0	0	0	2	0	1
OPU_475	Hymenobacter sp5	k__Bacteria;p__Bacteroidetes;c__Cytophagia;o__Cytophagales;f__Hymenobacteraceae;g__Hymenobacter;s__Hymenobacter sp5	3	0	0	0	0	0	3	0	0
OPU_675	Chthoniobacter sp5	k__Bacteria;p__Verrucomicrobia;c__Spartobacteria;o__Chthoniobacterales;f__Chthoniobacteraceae;g__Chthoniobacter;s__Chthoniobacter sp5	3	0	0	0	0	0	3	0	0
OPU_900	Pseudonocardia sp5	k__Bacteria;p__Actinobacteria;c__Actinobacteria;o__Actinomycetales;f__Pseudonocardiaceae;g__Pseudonocardia;s__Pseudonocardia sp5	3	0	0	0	1	0	1	1	0
OPU_1113	Staphylococcus sp5	k__Bacteria;p__Firmicutes;c__Bacilli;o__Bacillales;f__Staphylococcaceae;g__Staphylococcus;s__Staphylococcus sp5	3	0	2	0	0	0	0	1	0
OPU_1260	Ruminococcus sp5	k__Bacteria;p__Firmicutes;c__Clostridia;o__Clostridiales;f__Ruminococcaceae;g__Ruminococcus;s__Ruminococcus sp5	3	2	0	0	0	0	0	1	0
OPU_477	Hymenobacter sp6	k__Bacteria;p__Bacteroidetes;c__Cytophagia;o__Cytophagales;f__Hymenobacteraceae;g__Hymenobacter;s__Hymenobacter sp6	3	0	0	0	0	0	3	0	0
OPU_1376	Eubacterium sp9	k__Bacteria;p__Firmicutes;c__Clostridia;o__Clostridiales;f__Eubacteriaceae;g__Eubacterium;s__Eubacterium sp9	3	3	0	0	0	0	0	0	0
OPU_034	Halomonas sp1	k__Bacteria;p__Proteobacteria;c__Gammaproteobacteria;o__Oceanospirillales;f__Halomonadaceae;g__Halomonas;s__Halomonas sp1	2	0	0	0	0	0	0	0	2
OPU_036	Legionella sp1	k__Bacteria;p__Proteobacteria;c__Gammaproteobacteria;o__Legionellales;f__Legionellaceae;g__Legionella;s__Legionella sp1	2	0	0	1	0	0	1	0	0
OPU_062	Arenimonas sp1	k__Bacteria;p__Proteobacteria;c__Gammaproteobacteria;o__Lysobacteriales;f__Lysobacteraceae;g__Arenimonas;s__Arenimonas sp1	2	0	0	0	0	0	0	0	2
OPU_107	Parasutterella sp1	k__Bacteria;p__Proteobacteria;c__Betaproteobacteria;o__Burkholderiales;f__Sutterellaceae;g__Parasutterella;s__Parasutterella sp1	2	2	0	0	0	0	0	0	0
OPU_232	Neorhizobium sp1	k__Bacteria;p__Proteobacteria;c__Alphaproteobacteria;o__Rhizobiales;f__Rhizobiaceae;g__Neorhizobium;s__Neorhizobium sp1	2	0	0	0	0	0	0	0	2
OPU_242	Mesorhizobium sp1	k__Bacteria;p__Proteobacteria;c__Alphaproteobacteria;o__Rhizobiales;f__Phyllobacteriaceae;g__Mesorhizobium;s__Mesorhizobium sp1	2	0	0	0	1	0	1	0	0
OPU_259	Devosia sp1	k__Bacteria;p__Proteobacteria;c__Alphaproteobacteria;o__Rhizobiales;f__Hyphomicrobiaceae;g__Devosia;s__Devosia sp1	2	0	0	0	0	0	0	2	0
OPU_398	Elioraea sp1	k__Bacteria;p__Proteobacteria;c__Alphaproteobacteria;o__Rhodospirillales;f__Elioraeaceae;g__Elioraea;s__Elioraea sp1	2	0	0	0	0	0	2	0	0
OPU_446	Pricia sp1	k__Bacteria;p__Bacteroidetes;c__Flavobacteriia;o__Flavobacteriales;f__Flavobacteriaceae;g__Pricia;s__Pricia sp1	2	0	0	0	0	0	0	0	2
OPU_557	Labilithrix sp1	k__Bacteria;p__Proteobacteria;c__Deltaproteobacteria;o__Myxococcales;f__Sorangiineae;g__Labilitrichaceae;s__Labilithrix;Labilithrix sp1	2	0	0	0	0	0	2	0	0
OPU_587	Bdellovibrio sp1	k__Bacteria;p__Proteobacteria;c__Deltaproteobacteria;o__Bdellovibrionales;f__Bdellovibrionaceae;g__Bdellovibrio;s__Bdellovibrio sp1	2	0	0	0	1	0	1	0	0
OPU_611	Brevitalea sp1	k__Bacteria;p__Acidobacteria;c__Blastocatellia;o__Blastocatellales;f__Pyrinomonadaceae;g__Brevitalea;s__Brevitalea sp1	2	0	0	0	0	0	2	0	0
OPU_634	Fibrobacter sp1	k__Bacteria;p__Fibrobacteres;c__Fibrobacteria;o__Fibrobacterales;f__Fibrobacteraceae;g__Fibrobacter;s__Fibrobacter sp1	2	1	0	0	0	0	0	0	1
OPU_639	Fimbriiglobus sp1	k__Bacteria;p__Planctomycetes;c__Planctomycetacia;o__Planctomycetales;f__Gemmataceae;g__Fimbriiglobus;s__Fimbriiglobus sp1	2	0	0	0	0	0	2	0	0
OPU_652	Pirellula sp1	k__Bacteria;p__Planctomycetes;c__Planctomycetacia;o__Planctomycetales;f__Planctomycetaceae;g__Pirellula;s__Pirellula sp1	2	0	0	0	0	0	0	0	2
OPU_677	Xiphinematobacter sp1	k__Bacteria;p__Verrucomicrobia;c__Spartobacteria;o__Unclassified order;f__Unclassified family;g__Xiphinematobacter;s__Xiphinematobacter sp1	2	0	0	0	0	0	0	1	1
OPU_757	Knoellia sp1	k__Bacteria;p__Actinobacteria;c__Actinobacteria;o__Micrococcales;f__Intrasporangiaceae;g__Knoellia;s__Knoellia sp1	2	0	1	0	0	0	0	1	0
OPU_782	Bogoriella sp1	k__Bacteria;p__Actinobacteria;c__Actinobacteria;o__Micrococcales;f__Bogoriellaceae;g__Bogoriella;s__Bogoriella sp1	2	0	0	0	0	0	0	0	2
OPU_849	Virgisporangium sp1	k__Bacteria;p__Actinobacteria;c__Actinobacteria;o__Actinomycetales;f__Micromonosporaceae;g__Virgisporangium;s__Virgisporangium sp1	2	0	0	0	0	0	0	0	2
OPU_861	Nocardioides sp1	k__Bacteria;p__Actinobacteria;c__Actinobacteria;o__Actinomycetales;f__Nocardioidaceae;g__Nocardioides;s__Nocardioides sp1	2	0	0	0	0	0	2	0	0
OPU_931	Nocardiopsis sp1	k__Bacteria;p__Actinobacteria;c__Actinobacteria;o__Actinomycetales;f__Nocardiopsaceae;g__Nocardiopsis;s__Nocardiopsis sp1	2	2	0	0	0	0	0	0	0
OPU_937	Blastococcus sp1	k__Bacteria;p__Actinobacteria;c__Actinobacteria;o__Geodermatophilales;f__Geodermatophilaceae;g__Blastococcus;s__Blastococcus sp1	2	0	0	0	0	0	2	0	0
OPU_1005	Thermogemmatispora sp1	k__Bacteria;p__Chloroflexi;c__Ktedonobacteria;o__Thermogemmatisporales;f__Thermogemmatisporaceae;g__Thermogemmatispora;s__Thermogemmatispora sp1	2	0	0	0	1	0	0	0	1
OPU_1063	Solibacillus sp1	k__Bacteria;p__Firmicutes;c__Bacilli;o__Unclassified Bacillales;f__Solibacillus;g__Solibacillus sp1	2	0	0	0	0	0	0	0	2
OPU_1068	Paenisporosarcina sp1	k__Bacteria;p__Firmicutes;c__Bacilli;o__Bacillales;f__Planococcaceae;g__Paenisporosarcina;s__Paenisporosarcina sp1	2	0	0	0	0	0	0	0	2
OPU_1080	Planococcus sp1	k__Bacteria;p__Firmicutes;c__Bacilli;o__Bacillales;f__Planococcaceae;g__Planococcus;s__Planococcus sp1	2	0	0	0	0	0	2	0	0
OPU_1277	Faecalibacterium sp1	k__Bacteria;p__Firmicutes;c__Clostridia;o__Clostridiales;f__Ruminococcaceae;g__Faecalibacterium;s__Faecalibacterium sp1	2	2	0	0	0	0	0	0	0
OPU_1278	Anaerofilum sp1	k__Bacteria;p__Firmicutes;c__Clostridia;o__Clostridiales;f__Ruminococcaceae;g__Anaerofilum;s__Anaerofilum sp1	2	2	0	0	0	0	0	0	0
OPU_1312	Murimonas sp1	k__Bacteria;p__Firmicutes;c__Clostridia;o__Clostridiales;f__Lachnospiraceae;g__Murimonas;s__Murimonas sp1	2	2	0	0	0	0	0	0	0
OPU_1315	Blautia sp1	k__Bacteria;p__Firmicutes;c__Clostridia;o__Unclassified Clostridiales;f__Blautia;g__Blautia sp1	2	2	0	0	0	0	0	0	0
OPU_1323	Frisingicoccus sp1	k__Bacteria;p__Firmicutes;c__Clostridia;o__Clostridiales;f__Lachnospiraceae;g__Frisingicoccus;s__Frisingicoccus sp1	2	2	0	0	0	0	0	0	0
OPU_1346	Anaerostipes sp1	k__Bacteria;p__Firmicutes;c__Clostridia;o__Clostridiales;f__Lachnospiraceae;g__Anaerostipes;s__Anaerostipes sp1	2	2	0	0	0	0	0	0	0
OPU_1359	Lachnoclostridium sp1	k__Bacteria;p__Firmicutes;c__Clostridia;o__Clostridiales;f__Lachnospiraceae;g__Lachnobacterium;s__Lachnoclostridium sp1	2	2	0	0	0	0	0	0	0
OPU_1414	Halotia sp1	k__Bacteria;p__Cyanobacteria;c__Nostocales;o__Halotia;f__Halotia sp1	2	0	0	0	0	0	2	0	0
OPU_1289	Ruminococcus sp12	k__Bacteria;p__Firmicutes;c__Clostridia;o__Clostridiales;f__Ruminococcaceae;g__Ruminococcus;s__Ruminococcus sp12	2	2	0	0	0	0	0	0	0
OPU_1159	Staphylococcus sp14	k__Bacteria;p__Firmicutes;c__Bacilli;o__Bacillales;f__Staphylococcaceae;g__Staphylococcus;s__Staphylococcus sp14	2	0	0	1	1	0	0	0	0
OPU_188	Sphingomonas sp15	k__Bacteria;p__Proteobacteria;c__Alphaproteobacteria;o__Sphingomonadales;f__Sphingomonadaceae;g__Sphingomonas;s__Sphingomonas sp15	2	0	0	0	0	0	2	0	0
OPU_1164	Staphylococcus sp16	k__Bacteria;p__Firmicutes;c__Bacilli;o__Bacillales;f__Staphylococcaceae;g__Staphylococcus;s__Staphylococcus sp16	2	0	0	2	0	0	0	0	0
OPU_190	Sphingomonas sp17	k__Bacteria;p__Proteobacteria;c__Alphaproteobacteria;o__Sphingomonadales;f__Sphingomonadaceae;g__Sphingomonas;s__Sphingomonas sp17	2	0	0	0	0	0	0	0	2
OPU_157	Rhizobacter sp2	k__Bacteria;p__Proteobacteria;c__Gammaproteobacteria;o__Pseudomonadales;f__Pseudomonadaceae;g__Rhizobacter;s__Rhizobacter sp2	2	0	0	0	0	0	2	0	0
OPU_298	Salinarimonas sp2	k__Bacteria;p__Proteobacteria;c__Alphaproteobacteria;o__Rhizobiales;f__Bradyrhizobiaceae;g__Salinarimonas;s__Salinarimonas sp2	2	0	0	0	0	0	2	0	0
OPU_335	Rubellimicrobium sp2	k__Bacteria;p__Proteobacteria;c__Alphaproteobacteria;o__Rhodobacterales;f__Rhodobacteraceae;g__Rubellimicrobium;s__Rubellimicrobium sp2	2	0	0	0	0	0	2	0	0
OPU_405	Skermanella sp2	k__Bacteria;p__Proteobacteria;c__Alphaproteobacteria;o__Rhodospirillales;f__Rhodospirillaceae;g__Skermanella;s__Skermanella sp2	2	0	0	0	1	0	1	0	0
OPU_511	Ferruqinibacter sp2	k__Bacteria;p__Bacteroidetes;c__Chitinophagia;o__Chitinophagales;f__Chitinophagaceae;g__Ferruginibacter;s__Ferruqinibacter sp2	2	0	0	1	0	0	0	0	1
OPU_640	Fimbriiglobus sp2	k__Bacteria;p__Planctomycetes;c__Planctomycetacia;o__Planctomycetales;f__Gemmataceae;g__Fimbriiglobus;s__Fimbriiglobus sp2	2	0	0	0	0	0	2	0	0
OPU_683	Akkermansia sp2	k__Bacteria;p__Verrucomicrobia;c__Verrucomicrobiae;o__Verrucomicrobiales;f__Akkermansiaceae;g__Akkermansia;s__Akkermansia sp2	2	2	0	0	0	0	0	0	0
OPU_979	Gaiella sp2	k__Bacteria;p__Actinobacteria;c__Actinobacteria;o__Rubrobacteridae;f__Gaiellales;g__Gaiellaceae;s__Gaiella;Gaiella sp2	2	0	0	0	0	0	0	0	2
OPU_1044	Bacillus sp2	k__Bacteria;p__Firmicutes;c__Bacilli;o__Bacillales;f__Bacillaceae;g__Bacillus;s__Bacillus sp2	2	0	0	0	0	0	0	0	2
OPU_1224	Anaeroplasma sp2	k__Bacteria;p__Tenericutes;c__Mollicutes;o__Anaeroplasmatales;f__Anaeroplasmataceae;g__Anaeroplasma;s__Anaeroplasma sp2	2	2	0	0	0	0	0	0	0
OPU_1238	Oscillibacter sp2	k__Bacteria;p__Firmicutes;c__Clostridia;o__Clostridiales;f__Oscillospiraceae;g__Oscillibacter;s__Oscillibacter sp2	2	2	0	0	0	0	0	0	0
OPU_199	Sphingomonas sp24	k__Bacteria;p__Proteobacteria;c__Alphaproteobacteria;o__Sphingomonadales;f__Sphingomonadaceae;g__Sphingomonas;s__Sphingomonas sp24	2	0	0	0	0	0	2	0	0
OPU_088	Noviherbaspirillum sp3	k__Bacteria;p__Proteobacteria;c__Betaproteobacteria;o__Burkholderiales;f__Oxalobacteraceae;g__Noviherbaspirillum;s__Noviherbaspirillum sp3	2	0	0	0	0	0	1	0	1
OPU_163	Sphingomonas sp3	k__Bacteria;p__Proteobacteria;c__Alphaproteobacteria;o__Sphingomonadales;f__Sphingomonadaceae;g__Sphingomonas;s__Sphingomonas sp3	2	0	0	0	0	0	0	1	1
OPU_226	Ochrobactrum sp3	k__Bacteria;p__Proteobacteria;c__Alphaproteobacteria;o__Rhizobiales;f__Brucellaceae;g__Ochrobactrum;s__Ochrobactrum sp3	2	0	2	0	0	0	0	0	0
OPU_358	Caulobacter sp3	k__Bacteria;p__Proteobacteria;c__Alphaproteobacteria;o__Caulobacterales;f__Caulobacteraceae;g__Caulobacter;s__Caulobacter sp3	2	0	0	0	0	0	1	0	1
OPU_396	Acidiphilium sp3	k__Bacteria;p__Proteobacteria;c__Alphaproteobacteria;o__Rhodospirillales;f__Acetobacteraceae;g__Acidiphilium;s__Acidiphilium sp3	2	0	0	0	2	0	0	0	0
OPU_604	Stenotrophobacter sp3	k__Bacteria;p__Acidobacteria;c__Blastocatellia;o__Blastocatellales;f__Blastocatellaceae;g__Stenotrophobacter;s__Stenotrophobacter sp3	2	0	0	0	0	0	1	0	1
OPU_641	Fimbriiglobus sp3	k__Bacteria;p__Planctomycetes;c__Planctomycetacia;o__Planctomycetales;f__Gemmataceae;g__Fimbriiglobus;s__Fimbriiglobus sp3	2	0	0	0	0	0	2	0	0
OPU_802	Arthrobacter sp3	k__Bacteria;p__Actinobacteria;c__Actinobacteria;o__Micrococcales;f__Micrococcaceae;g__Arthrobacter;s__Arthrobacter sp3	2	0	0	0	1	0	1	0	0
OPU_1225	Anaeroplasma sp3	k__Bacteria;p__Tenericutes;c__Mollicutes;o__Anaeroplasmatales;f__Anaeroplasmataceae;g__Anaeroplasma;s__Anaeroplasma sp3	2	2	0	0	0	0	0	0	0
OPU_1466	Segetibacter sp3	k__Bacteria;p__Bacteroidetes;c__Chitinophagia;o__Chitinophagales;f__Chitinophagaceae;g__Segetibacter;s__Segetibacter sp3	2	0	0	0	0	0	1	1	0
OPU_089	Noviherbaspirillum sp4	k__Bacteria;p__Proteobacteria;c__Betaproteobacteria;o__Burkholderiales;f__Oxalobacteraceae;g__Noviherbaspirillum;s__Noviherbaspirillum sp4	2	0	0	0	0	0	2	0	0
OPU_165	Sphingomonas sp4	k__Bacteria;p__Proteobacteria;c__Alphaproteobacteria;o__Sphingomonadales;f__Sphingomonadaceae;g__Sphingomonas;s__Sphingomonas sp4	2	0	0	0	2	0	0	0	0
OPU_383	Roseomonas sp4	k__Bacteria;p__Proteobacteria;c__Alphaproteobacteria;o__Rhodospirillales;f__Acetobacteraceae;g__Roseomonas;s__Roseomonas sp4	2	0	0	0	0	0	2	0	0
OPU_970	Solirubrobacter sp4	k__Bacteria;p__Actinobacteria;c__Actinobacteria;o__Rubrobacteridae;f__Solirubrobacterales;g__Solirubrobacteraceae;s__Solirubrobacter;Solirubrobacter sp4	2	0	0	0	1	0	0	0	1
OPU_1334	Roseburia sp4	k__Bacteria;p__Firmicutes;c__Clostridia;o__Clostridiales;f__Lachnospiraceae;g__Roseburia;s__Roseburia sp4	2	2	0	0	0	0	0	0	0
OPU_1365	Clostridium sp4	k__Bacteria;p__Firmicutes;c__Clostridia;o__Clostridiales;f__Clostridiaceae;g__Clostridium;s__Clostridium sp4	2	2	0	0	0	0	0	0	0
OPU_101	Massilia sp5	k__Bacteria;p__Proteobacteria;c__Betaproteobacteria;o__Burkholderiales;f__Oxalobacteraceae;g__Massilia;s__Massilia sp5	2	0	0	0	0	0	1	0	1
OPU_294	Microvirga sp5	k__Bacteria;p__Proteobacteria;c__Alphaproteobacteria;o__Rhizobiales;f__Methylobacteriaceae;g__Microvirga;s__Microvirga sp5	2	0	0	0	0	0	2	0	0
OPU_1435	Acinetobacter sp5	k__Bacteria;p__Proteobacteria;c__Gammaproteobacteria;o__Pseudomonadales;f__Moraxellaceae;g__Acinetobacter;s__Acinetobacter sp5	2	0	0	0	0	0	0	0	2
OPU_892	Pseudonocardia sp7	k__Bacteria;p__Actinobacteria;c__Actinobacteria;o__Actinomycetales;f__Pseudonocardiaceae;g__Pseudonocardia;s__Pseudonocardia sp7	2	0	0	0	0	0	0	2	0
OPU_1374	Eubacterium sp7	k__Bacteria;p__Firmicutes;c__Clostridia;o__Clostridiales;f__Eubacteriaceae;g__Eubacterium;s__Eubacterium sp7	2	2	0	0	0	0	0	0	0
OPU_1271	Ruminococcus sp9	k__Bacteria;p__Firmicutes;c__Clostridia;o__Clostridiales;f__Ruminococcaceae;g__Ruminococcus;s__Ruminococcus sp9	2	2	0	0	0	0	0	0	0
OPU_317	Roseiarcus sp1	k__Bacteria;p__Proteobacteria;c__Alphaproteobacteria;o__Rhizobiales;f__Roseiarcaceae;g__Roseiarcus;s__Roseiarcus sp	1	0	0	0	0	0	1	0	0
OPU_448	Chyseobacterium sp1	k__Bacteria;p__Bacteroidetes;c__Flavobacteriia;o__Flavobacteriales;f__Flavobacteriaceae;g__Chryseobacterium;s__Chyseobacterium sp	1	0	0	0	0	0	0	1	0
OPU_819	Naumannella sp1	k__Bacteria;p__Actinobacteria;c__Actinobacteria;o__Actinomycetales;f__Propionibacteriaceae;g__Naumannella;s__Naumannella sp	1	0	0	0	0	0	0	1	0
OPU_037	Pseudoxanthomonas sp1	k__Bacteria;p__Proteobacteria;c__Gammaproteobacteria;o__Xanthomonadales;f__Xanthomonadaceae;g__Pseudoxanthomonas;s__Pseudoxanthomonas sp1	1	0	0	0	0	0	0	1	0
OPU_042	Luteimonas sp1	k__Bacteria;p__Proteobacteria;c__Gammaproteobacteria;o__Lysobacteriales;f__Lysobacteraceae;g__Luteimonas;s__Luteimonas sp1	1	0	0	0	0	0	0	0	1
OPU_068	Motilibacter sp1	k__Bacteria;p__Actinobacteria;c__Actinobacteria;o__Unclassified Frankiales;f__Motilibacter;g__Motilibacter sp1	1	0	0	0	0	0	1	0	0
OPU_099	Duganella sp1	k__Bacteria;p__Proteobacteria;c__Betaproteobacteria;o__Burkholderiales;f__Oxalobacteraceae;g__Duganella;s__Duganella sp1	1	0	0	0	0	0	1	0	0
OPU_106	Limnobacter sp1	k__Bacteria;p__Proteobacteria;c__Betaproteobacteria;o__Burkholderiales;f__Burkholderiaceae;g__Limnobacter;s__Limnobacter sp1	1	0	0	0	0	0	0	0	1
OPU_110	Pigmentiphaga sp1	k__Bacteria;p__Proteobacteria;c__Betaproteobacteria;o__Burkholderiales;f__Alcaligenaceae;g__Pigmentiphaga;s__Pigmentiphaga sp1	1	0	0	0	0	0	0	0	1
OPU_130	Carnimonas sp1	k__Bacteria;p__Proteobacteria;c__Gammaproteobacteria;o__Oceanospirillales;f__Halomonadaceae;g__Carnimonas;s__Carnimonas sp1	1	0	0	0	0	0	0	0	1
OPU_137	Variovorax sp1	k__Bacteria;p__Proteobacteria;c__Betaproteobacteria;o__Burkholderiales;f__Comamonadaceae;g__Variovorax;s__Variovorax sp1	1	0	0	0	0	0	0	0	1
OPU_139	Pseudorhodoferax sp1	k__Bacteria;p__Proteobacteria;c__Betaproteobacteria;o__Burkholderiales;f__Comamonadaceae;g__Pseudorhodoferax;s__Pseudorhodoferax sp1	1	0	0	0	0	0	0	0	1
OPU_150	Zhizhongheella sp1	k__Bacteria;p__Proteobacteria;c__Betaproteobacteria;o__Burkholderiales;f__Comamonadaceae;g__Zhizhongheella;s__Zhizhongheella sp1	1	0	0	0	0	0	1	0	0
OPU_192	Blastomonas sp1	k__Bacteria;p__Proteobacteria;c__Alphaproteobacteria;o__Sphingomonadales;f__Sphingomonadaceae;g__Blastomonas;s__Blastomonas sp1	1	0	0	0	0	0	0	1	0
OPU_209	Altererythrobacter sp1	k__Bacteria;p__Proteobacteria;c__Alphaproteobacteria;o__Sphingomonadales;f__Erythrobacteraceae;g__Altererythrobacter;s__Altererythrobacter sp1	1	0	0	0	1	0	0	0	0
OPU_211	Qipengyuania sp1	k__Bacteria;p__Proteobacteria;c__Alphaproteobacteria;o__Sphingomonadales;f__Erythrobacteraceae;g__Qipengyuania;s__Qipengyuania sp1	1	1	0	0	0	0	0	0	0
OPU_217	Sphingorhabdus sp1	k__Bacteria;p__Proteobacteria;c__Alphaproteobacteria;o__Sphingomonadales;f__Sphingomonadaceae;g__Sphingorhabdus;s__Sphingorhabdus sp1	1	0	0	0	0	0	0	1	0
OPU_223	Sphingobium sp1	k__Bacteria;p__Proteobacteria;c__Alphaproteobacteria;o__Sphingomonadales;f__Sphingomonadaceae;g__Sphingobium;s__Sphingobium sp1	1	0	0	0	0	0	1	0	0
OPU_227	Pseudochrobactrum sp1	k__Bacteria;p__Proteobacteria;c__Alphaproteobacteria;o__Rhizobiales;f__Brucellaceae;g__Pseudochrobactrum;s__Pseudochrobactrum sp1	1	0	0	0	1	0	0	0	0
OPU_322	Hyohomicrobium sp1	k__Bacteria;p__Proteobacteria;c__Alphaproteobacteria;o__Rhizobiales;f__Hyphomicrobiaceae;g__Hyphomicrobium;s__Hyohomicrobium sp1	1	0	0	0	0	0	0	0	1
OPU_332	Thalassocola sp1	k__Bacteria;p__Proteobacteria;c__Alphaproteobacteria;o__Rhizobiales;f__Phyllobacteriaceae;g__Thalassocola;s__Thalassocola sp1	1	0	0	0	0	0	1	0	0
OPU_431	Emcibacter sp1	k__Bacteria;p__Proteobacteria;c__Alphaproteobacteria;o__Emcibacterales;f__Emcibacteraceae;g__Emcibacter;s__Emcibacter sp1	1	1	0	0	0	0	0	0	0
OPU_434	Gillisia sp1	k__Bacteria;p__Bacteroidetes;c__Flavobacteriia;o__Flavobacteriales;f__Flavobacteriaceae;g__Gillisia;s__Gillisia sp1	1	0	0	0	0	0	0	0	1
OPU_435	Salinimicrobium sp1	k__Bacteria;p__Bacteroidetes;c__Flavobacteriia;o__Flavobacteriales;f__Flavobacteriaceae;g__Salinimicrobium;s__Salinimicrobium sp1	1	1	0	0	0	0	0	0	0
OPU_439	Flavobacterium sp1	k__Bacteria;p__Bacteroidetes;c__Flavobacteriia;o__Flavobacteriales;f__Flavobacteriaceae;g__Flavobacterium;s__Flavobacterium sp1	1	0	0	0	0	0	0	1	0
OPU_444	Arenibacter sp1	k__Bacteria;p__Bacteroidetes;c__Flavobacteriia;o__Flavobacteriales;f__Flavobacteriaceae;g__Arenibacter;s__Arenibacter sp1	1	0	0	0	0	0	0	1	0
OPU_450	Fluviicola sp1	k__Bacteria;p__Bacteroidetes;c__Flavobacteriia;o__Flavobacteriales;f__Crocinitomicaceae;g__Fluviicola;s__Fluviicola sp1	1	0	0	0	0	0	1	0	0
OPU_467	Hymenobacter sp1	k__Bacteria;p__Bacteroidetes;c__Cytophagia;o__Cytophagales;f__Hymenobacteraceae;g__Hymenobacter;s__Hymenobacter sp1	1	0	0	0	0	0	1	0	0
OPU_500	Amoebophilus sp1	k__Bacteria;p__Bacteroidetes;c__Cytophagia;o__Cytophagales;f__Amoebophilaceae;g__Amoebophilus;s__Amoebophilus sp1	1	1	0	0	0	0	0	0	0
OPU_529	Filobacterium sp1	k__Bacteria;p__Bacteroidetes;c__Sphingobacteriia;o__Sphingobacteriales;f__Filobacteriaceae;g__Filobacterium;s__Filobacterium sp1	1	0	0	0	0	0	1	0	0
OPU_573	Archangium sp1	k__Bacteria;p__Proteobacteria;c__Deltaproteobacteria;o__Myxococcales;f__Cystobacterineae;g__Archangiaceae;s__Archangium;Archangium sp1	1	0	0	0	1	0	0	0	0
OPU_581	Syntrophorhabdus sp1	k__Bacteria;p__Proteobacteria;c__Deltaproteobacteria;o__Unnamed Order;f__Syntrophorhabdaceae;g__Syntrophorhabdus;s__Syntrophorhabdus sp1	1	0	0	0	0	0	0	0	1
OPU_609	Arenimicrobium sp1	k__Bacteria;p__Acidobacteria;c__Blastocatellia;o__Blastocatellales;f__Pyrinomonadaceae;g__Arenimicrobium;s__Arenimicrobium sp1	1	0	0	0	0	0	0	0	1
OPU_731	Entotheonella sp1	k__Bacteria;p__Unclassified phylum;c__ Candidatus Tectomicrobia;o__Unclassified order;f__Unclassified family;g__Entotheonella ;s__Entotheonella sp1	1	0	0	1	0	0	0	0	0
OPU_763	Kineosporia sp1	k__Bacteria;p__Actinobacteria;c__Actinobacteria;o__Kineosporiales;f__Kineosporiaceae;g__Kineosporia;s__Kineosporia sp1	1	0	0	0	0	0	0	0	1
OPU_764	Quadrisphaera sp1	k__Bacteria;p__Actinobacteria;c__Actinobacteria;o__Kineosporiales;f__Kineosporiaceae;g__Quadrisphaera;s__Quadrisphaera sp1	1	0	0	0	0	0	1	0	0
OPU_824	Streptomyces sp1	k__Bacteria;p__Actinobacteria;c__Actinobacteria;o__Actinomycetales;f__Streptomycetaceae;g__Streptomyces;s__Streptomyces sp1	1	1	0	0	0	0	0	0	0
OPU_856	Stackebrandtia sp1	k__Bacteria;p__Actinobacteria;c__Actinobacteria;o__Glycomycetales;f__Glycomycetaceae;g__Stackebrandtia;s__Stackebrandtia sp1	1	0	0	0	0	0	0	1	0
OPU_871	Nocardioides sp3	k__Bacteria;p__Actinobacteria;c__Actinobacteria;o__Actinomycetales;f__Nocardioidaceae;g__Nocardioides;s__Nocardioides sp1	1	0	0	0	0	0	0	0	1
OPU_872	Marmoricola sp1	k__Bacteria;p__Actinobacteria;c__Actinobacteria;o__Actinomycetales;f__Nocardioidaceae;g__Marmoricola;s__Marmoricola sp1	1	0	0	0	0	0	0	0	1
OPU_904	Amycolatopsis sp1	k__Bacteria;p__Actinobacteria;c__Actinobacteria;o__Pseudonocardiales;f__Pseudonocardiaceae;g__Amycolatopsis;s__Amycolatopsis sp1	1	0	0	0	0	0	0	1	0
OPU_910	Mycobacterium sp1	k__Bacteria;p__Actinobacteria;c__Actinobacteria;o__Actinomycetales;f__Mycobacteriaceae;g__Mycobacterium;s__Mycobacterium sp1	1	0	0	0	0	0	0	1	0
OPU_917	Gordonia sp1	k__Bacteria;p__Actinobacteria;c__Actinobacteria;o__Actinomycetales;f__Nocardiaceae;g__Gordonia;s__Gordonia sp1	1	0	0	0	0	0	0	1	0
OPU_943	Geodermatophilus sp1	k__Bacteria;p__Actinobacteria;c__Actinobacteria;o__Geodermatophilales;f__Geodermatophilaceae;g__Geodermatophilus;s__Geodermatophilus sp1	1	0	0	0	0	0	1	0	0
OPU_1099	Sporosarcina sp1	k__Bacteria;p__Firmicutes;c__Bacilli;o__Bacillales;f__Planococcaceae;g__Sporosarcina;s__Sporosarcina sp1	1	0	0	0	1	0	0	0	0
OPU_1209	Atopococcus sp1	k__Bacteria;p__Firmicutes;c__Bacilli;o__Lactobacillales;f__Carnobacteriaceae;g__Atopococcus;s__Atopococcus sp1	1	0	0	0	1	0	0	0	0
OPU_1211	Jeotgalibaca sp1	k__Bacteria;p__Firmicutes;c__Bacilli;o__Lactobacillales;f__Carnobacteriaceae;g__Jeotgalibaca;s__Jeotgalibaca sp1	1	0	0	0	0	0	0	0	1
OPU_1221	Mycoplasma sp1	k__Bacteria;p__Tenericutes;c__Mollicutes;o__Mycoplasmatales;f__Mycoplasmataceae;g__Mycoplasma;s__Mycoplasma sp1	1	0	0	1	0	0	0	0	0
OPU_1230	Faecalitalea sp1	k__Bacteria;p__Firmicutes;c__Clostridia;o__Clostridiales;f__Eubacteriaceae;g__Faecalitalea;s__Faecalitalea sp1	1	1	0	0	0	0	0	0	0
OPU_1233	Anaerorhabdus sp1	k__Bacteria;p__Bacteroidetes;c__Bacteroidia;o__Bacteroidales;f__Bacteroidaceae;g__Anaerorhabdus;s__Anaerorhabdus sp1	1	1	0	0	0	0	0	0	0
OPU_1343	Coprococcus sp1	k__Bacteria;p__Firmicutes;c__Clostridia;o__Clostridiales;f__Lachnospiraceae;g__Coprococcus;s__Coprococcus sp1	1	1	0	0	0	0	0	0	0
OPU_1434	Rathayibacter sp1	k__Bacteria;p__Actinobacteria;c__Actinobacteria;o__Micrococcales;f__Microbacteriaceae;g__Rathayibacter;s__Rathayibacter sp1	1	0	0	0	0	0	1	0	0
OPU_1273	Ruminococcus sp10	k__Bacteria;p__Firmicutes;c__Clostridia;o__Clostridiales;f__Ruminococcaceae;g__Ruminococcus;s__Ruminococcus sp10	1	1	0	0	0	0	0	0	0
OPU_191	Sphingomonas sp18	k__Bacteria;p__Proteobacteria;c__Alphaproteobacteria;o__Sphingomonadales;f__Sphingomonadaceae;g__Sphingomonas;s__Sphingomonas sp18	1	0	0	0	0	0	0	0	1
OPU_194	Sphingomonas sp19	k__Bacteria;p__Proteobacteria;c__Alphaproteobacteria;o__Sphingomonadales;f__Sphingomonadaceae;g__Sphingomonas;s__Sphingomonas sp19	1	0	0	0	0	1	0	0	0
OPU_022	Pesudomonas sp2	k__Bacteria;p__Proteobacteria;c__Gammaproteobacteria;o__Pseudomonadales;f__Pseudomonadaceae;g__Pseudomonas;s__Pesudomonas sp2	1	0	0	0	0	0	0	1	0
OPU_087	Noviherbaspirillum sp2	k__Bacteria;p__Proteobacteria;c__Betaproteobacteria;o__Burkholderiales;f__Oxalobacteraceae;g__Noviherbaspirillum;s__Noviherbaspirillum sp2	1	0	0	0	0	0	0	0	1
OPU_225	Ochrobactrum sp2	k__Bacteria;p__Proteobacteria;c__Alphaproteobacteria;o__Rhizobiales;f__Brucellaceae;g__Ochrobactrum;s__Ochrobactrum sp2	1	0	0	0	1	0	0	0	0
OPU_243	Mesorhizobium sp2	k__Bacteria;p__Proteobacteria;c__Alphaproteobacteria;o__Rhizobiales;f__Phyllobacteriaceae;g__Mesorhizobium;s__Mesorhizobium sp2	1	0	0	0	0	0	0	0	1
OPU_656	Rhodopirellula sp2	k__Bacteria;p__Planctomycetes;c__Planctomycetacia;o__Planctomycetales;f__Planctomycetaceae;g__Rhodopirellula;s__Rhodopirellula sp2	1	0	0	0	0	0	0	0	1
OPU_725	Longimicrobium sp2	k__Bacteria;p__Gemmatimonadetes;c__Longimicrobia;o__Longimicrobiales;f__Longimicrobiaceae;g__Longimicrobium;s__Longimicrobium sp2	1	0	0	0	0	0	0	0	1
OPU_783	Promicromonospora sp2	k__Bacteria;p__Actinobacteria;c__Actinobacteria;o__Micrococcales;f__Promicromonosporaceae;g__Promicromonospora;s__Promicromonospora sp2	1	0	0	0	0	0	0	1	0
OPU_912	Mycobacterium sp2	k__Bacteria;p__Actinobacteria;c__Actinobacteria;o__Actinomycetales;f__Mycobacteriaceae;g__Mycobacterium;s__Mycobacterium sp2	1	0	0	0	1	0	0	0	0
OPU_1064	Lysinibacillus sp2	k__Bacteria;p__Firmicutes;c__Bacilli;o__Bacillales;f__Bacillaceae;g__Lysinibacillus;s__Lysinibacillus sp2	1	0	0	0	0	0	1	0	0
OPU_1074	Planomicrobium sp2	k__Bacteria;p__Firmicutes;c__Bacilli;o__Bacillales;f__Planococcaceae;g__Planomicrobium;s__Planomicrobium sp2	1	0	0	1	0	0	0	0	0
OPU_1235	Erysipelatoclostridium sp2	k__Bacteria;p__ Firmicutes;c__Erysipelotrichia;o__Erysipelotrichales;f__Erysipelotrichaceae;g__Erysipelatoclostridium;s__Erysipelatoclostridium sp2	1	0	0	1	0	0	0	0	0
OPU_197	Sphingomonas sp22	k__Bacteria;p__Proteobacteria;c__Alphaproteobacteria;o__Sphingomonadales;f__Sphingomonadaceae;g__Sphingomonas;s__Sphingomonas sp22	1	0	0	0	0	0	0	0	1
OPU_198	Sphingomonas sp23	k__Bacteria;p__Proteobacteria;c__Alphaproteobacteria;o__Sphingomonadales;f__Sphingomonadaceae;g__Sphingomonas;s__Sphingomonas sp23	1	0	0	0	0	0	1	0	0
OPU_200	Sphingomonas sp25	k__Bacteria;p__Proteobacteria;c__Alphaproteobacteria;o__Sphingomonadales;f__Sphingomonadaceae;g__Sphingomonas;s__Sphingomonas sp25	1	0	0	0	0	0	1	0	0
OPU_158	Rhizobacter sp3	k__Bacteria;p__Proteobacteria;c__Gammaproteobacteria;o__Pseudomonadales;f__Pseudomonadaceae;g__Rhizobacter;s__Rhizobacter sp3	1	0	1	0	0	0	0	0	0
OPU_244	Mesorhizobium sp3	k__Bacteria;p__Proteobacteria;c__Alphaproteobacteria;o__Rhizobiales;f__Phyllobacteriaceae;g__Mesorhizobium;s__Mesorhizobium sp3	1	0	0	0	0	0	0	0	1
OPU_292	Microvirga sp3	k__Bacteria;p__Proteobacteria;c__Alphaproteobacteria;o__Rhizobiales;f__Methylobacteriaceae;g__Microvirga;s__Microvirga sp3	1	0	0	0	0	0	1	0	0
OPU_533	Bacteroides sp3	k__Bacteria;p__Bacteroidetes;c__Bacteroidia;o__Bacteroidales;f__Bacteroidaceae;g__Bacteroides;s__Bacteroides sp3	1	1	0	0	0	0	0	0	0
OPU_650	Singulisphaera sp3	k__Bacteria;p__Planctomycetes;c__Planctomycetacia;o__Planctomycetales;f__Isosphaeraceae;g__Singulisphaera;s__Singulisphaera sp3	1	0	0	0	1	0	0	0	0
OPU_894	Pseudonocardia sp3	k__Bacteria;p__Actinobacteria;c__Actinobacteria;o__Actinomycetales;f__Pseudonocardiaceae;g__Pseudonocardia;s__Pseudonocardia sp3	1	0	0	0	0	0	1	0	0
OPU_1110	Staphylococcus sp3	k__Bacteria;p__Firmicutes;c__Bacilli;o__Bacillales;f__Staphylococcaceae;g__Staphylococcus;s__Staphylococcus sp3	1	0	0	0	0	0	1	0	0
OPU_1169	Jeotgalicoccus sp3	k__Bacteria;p__Firmicutes;c__Bacilli;o__Bacillales;f__Staphylococcaceae;g__Jeotgalicoccus;s__Jeotgalicoccus sp3	1	0	0	0	1	0	0	0	0
OPU_098	Massilia sp4	k__Bacteria;p__Proteobacteria;c__Betaproteobacteria;o__Burkholderiales;f__Oxalobacteraceae;g__Massilia;s__Massilia sp4	1	0	0	1	0	0	0	0	0
OPU_714	Gemmatirosa sp4	k__Bacteria;p__Gemmatimonadetes;c__Gemmatimonadetes;o__Gemmatimonadales;f__Gemmatimonadaceae;g__Gemmatirosa;s__Gemmatirosa sp4	1	0	0	0	1	0	0	0	0
OPU_831	Streptomyces sp4	k__Bacteria;p__Actinobacteria;c__Actinobacteria;o__Actinomycetales;f__Streptomycetaceae;g__Streptomyces;s__Streptomyces sp4	1	0	0	0	0	1	0	0	0
OPU_1112	Staphylococcus sp4	k__Bacteria;p__Firmicutes;c__Bacilli;o__Bacillales;f__Staphylococcaceae;g__Staphylococcus;s__Staphylococcus sp4	1	0	0	0	1	0	0	0	0
OPU_1172	Jeotgalicoccus sp4	k__Bacteria;p__Firmicutes;c__Bacilli;o__Bacillales;f__Staphylococcaceae;g__Jeotgalicoccus;s__Jeotgalicoccus sp4	1	0	0	0	1	0	0	0	0		OPU No.	492	39.36
OPU_1087	Bacillus sp9	k__Bacteria;p__Firmicutes;c__Bacilli;o__Bacillales;f__Bacillaceae;g__Bacillus;s__Bacillus sp9	1	0	0	1	0	0	0	0	0	potentially new species	Reads	44358	41.7142
OPU_1437	Wilmottia	k__Bacteria;p__Terrabacteria;c__Cyanobacteria;o__Oscillatoriales;f__Coleofasciculaceae;g__Wilmottia	273	0	0	0	0	0	270	0	3
OPU_1407	Leptolyngbya	k__Bacteria;p__Unclassified phylum;c__Cyanobacteria;o__Synechococcales;f__Leptolyngbyaceae;g__Leptolyngbya	128	0	0	0	0	0	128	0	0
OPU_1429	Microcoleus	k__Bacteria;p__Unclassified phylum;c__Cyanobacteria;o__Oscillatoriales;f__ Microcoleaceae;g__ Microcoleus	83	0	0	0	0	0	83	0	0
OPU_1430	Potamolinea	k__Bacteria;p__Unclassified phylum;c__Cyanobacteria;o__Oscillatoriales;f__Oscillatoriophycideae;g__Potamolinea	74	0	0	0	2	8	64	0	0
OPU_1422	Leptolyngbya	k__Bacteria;p__Unclassified phylum;c__Cyanobacteria;o__Synechococcales;f__Leptolyngbyaceae;g__Leptolyngbya	68	0	0	0	1	0	60	0	7
OPU_1409	Scytonema	k__Bacteria;p__Unclassified phylum;c__Cyanobacteria;o__Nostocales;f__Scytonemataceae;g__Scytonema	12	0	0	0	0	0	12	0	0			7	0.56
OPU_614	Blastocatella	k__Bacteria;p__Acidobacteria;c__Blastocatellia;o__Blastocatellales;f__Blastocatellaceae;g__Blastocatella	12	0	0	1	1	0	3	3	4	genus level		650	0.00611258
OPU_1408	Nostocaceae	k__Bacteria;p__Cyanobacteria;c__Cyanophyceae;o__Nostocales;f__Nostocaceae	2948	0	0	0	2879	1	67	0	1
OPU_1201	Aerococcaceae	k__Bacteria;p__Firmicutes;c__Bacilli;o__Lactobacillales;f__Aerococcaceae	550	0	12	4	4	0	0	4	526
OPU_1442	Prochlorotrichaceae	k__Bacteria;p__Cyanobacteria;c__Prochlorales;o__Prochlorotrichaceae;f__Prochlorotrichaceae	262	0	0	0	3	0	253	6	0
OPU_1236	Ruminococcaceae	k__Bacteria;p__Firmicutes;c__Clostridia;o__Clostridiales;f__Ruminococcaceae	141	135	3	0	0	0	1	2	0
OPU_1420	Leptolyngbyaceae	k__Bacteria;p__Cyanobacteria;c__Cyanophyceae;o__Synechococcales;f__Leptolyngbyaceae	76	0	0	0	4	0	72	0	0
OPU_1348	Lachnospiraceae	k__Bacteria;p__Firmicutes;c__Clostridia;o__Clostridiales;f__Lachnospiraceae	55	55	0	0	0	0	0	0	0
OPU_1254	Ruminococcaceae	k__Bacteria;p__Firmicutes;c__Clostridia;o__Clostridiales;f__Ruminococcaceae	40	40	0	0	0	0	0	0	0
OPU_1251	Rumonococcaceae	k__Bacteria;p__Firmicutes;c__Clostridia;o__Clostridiales;f__Ruminococcaceae	38	38	0	0	0	0	0	0	0
OPU_1241	Ruminococcaceae	k__Bacteria;p__Firmicutes;c__Clostridia;o__Clostridiales;f__Ruminococcaceae	29	29	0	0	0	0	0	0	0
OPU_285	Methylobacteriaceae	k__Bacteria;p__Proteobacteria;c__Alphaproteobacteria;o__Rhizobiales;f__Methylobacteriaceae	23	1	1	0	1	0	14	4	2
OPU_126	Rhodocyclaceae	k__Bacteria;p__Proteobacteria;c__Betaproteobacteria;o__Rhodocycaales;f__Rhodocyclaceae	22	0	0	0	0	0	0	2	20
OPU_069	Rhodanobacteraceae	k__Bacteria;p__Proteobacteria;c__Gammaproteobacteria;o__Lysobacteriales;f__Rhodanobacteraceae	18	0	0	0	1	0	4	0	13
OPU_651	Isosphaeraceae	k__Bacteria;p__Planctomycetes;c__Planctomycetia;o__Isosphaerales;f__Isosphaeraceae	14	0	0	0	7	0	5	0	2
OPU_657	Pirellulaceae	k__Bacteria;p__Planctomycetes;c__Planctomycetia;o__Pirellulales;f__Pirellulaceae	14	2	0	1	0	0	1	4	6
OPU_664	Tepidisphaeraceae	k__Bacteria;p__Planctomycetes;c__Phycisphaerae;o__Tepidisphaerales;f__Tepidisphaeraceae	14	0	0	0	1	0	13	0	0
OPU_645	Gemmataceae	k__Bacteria;p__Planctomycetes;c__Planctomycetacia;o__Planctomycetales;f__Gemmataceae	12	0	1	0	0	0	4	0	7
OPU_729	Longimicrobiaceae	k__Bacteria;p__Gemmatimonadetes;c__Longimicrobia;o__Longimicrobiales;f__Longimicrobiaceae	12	1	0	0	0	0	5	3	3
OPU_984	Eggerthellaceae	k__Bacteria;p__Actinobacteria;c__Coriobacteriia;o__Eggerthellales;f__Eggerthellaceae	11	11	0	0	0	0	0	0	0
OPU_962	Iamiaceae	k__Bacteria;p__Actinobacteria;c__Acidimicrobiia;o__Acidimicrobiales;f__Iamiaceae	10	0	0	0	0	0	0	9	1
OPU_728	Longimicrobiaceae	k__Bacteria;p__Gemmatimonadetes;c__Longimicrobia;o__Longimicrobiales;f__Longimicrobiaceae	10	1	0	0	1	0	3	1	4
OPU_1366	Ruminococcaceae	k__Bacteria;p__Firmicutes;c__Clostridia;o__Clostridiales;f__Ruminococcaceae	10	10	0	0	0	0	0	0	0
OPU_1367	Ruminococcaceae	k__Bacteria;p__Firmicutes;c__Clostridia;o__Clostridiales;f__Ruminococcaceae	9	9	0	0	0	0	0	0	0
OPU_575	Archangiaceae	k__Bacteria;p__Proteobacteria;c__Deltaproteobacteria;o__Myxococcales;f__Archangiaceae	8	0	0	0	2	0	4	1	1
OPU_563	Haliangiaceae	k__Bacteria;p__Proteobacteria;c__Deltaproteobacteria;o__Myxococcales;f__Nannocystineae	8	0	0	0	3	0	2	1	2
OPU_555	Polyangiaceae	k__Bacteria;p__Proteobacteria;c__Deltaproteobacteria;o__Myxococcales;f__Sorangiineae	8	0	0	0	0	0	1	2	5
OPU_1356	Ruminococcaceae	k__Bacteria;p__Firmicutes;c__Clostridia;o__Clostridiales;f__Ruminococcaceae	8	8	0	0	0	0	0	0	0
OPU_957	Acidimicrobiaceae	k__Bacteria;p__Actinobacteria;c__Acidimicrobiia;o__Acidimicrobiales;f__Acidimicrobiaceae	7	0	1	0	0	0	0	2	4
OPU_954	Illumatobacteraceae	k__Bacteria;p__Actinobacteria;c__Acidimicrobiia;o__Acidimicrobiales;f__Ilumatobacteraceae	7	0	0	0	0	0	5	2	0
OPU_1339	Lachnospiraceae	k__Bacteria;p__Firmicutes;c__Clostridia;o__Clostridiales;f__Lachnospiraceae	7	7	0	0	0	0	0	0	0
OPU_1248	Ruminococcaceae	k__Bacteria;p__Firmicutes;c__Clostridia;o__Clostridiales;f__Ruminococcaceae	7	4	0	0	0	0	0	3	0
OPU_1355	Lachnospiraceae	k__Bacteria;p__Firmicutes;c__Clostridia;o__Clostridiales;f__Lachnospiraceae	6	6	0	0	0	0	0	0	0
OPU_1361	Lachnospiraceae	k__Bacteria;p__Firmicutes;c__Clostridia;o__Clostridiales;f__Lachnospiraceae	6	6	0	0	0	0	0	0	0
OPU_1247	Ruminococcaceae	k__Bacteria;p__Firmicutes;c__Clostridia;o__Clostridiales;f__Ruminococcaceae	6	6	0	0	0	0	0	0	0
OPU_999	Thermomicrobiaceae	k__Bacteria;p__Chloroflexi;c__Thermomicrobia;o__Thermomicrobiales;f__Thermomicrobiaceae	6	0	0	0	1	0	2	3	0
OPU_1362	Defluviitaleaceae	k__Bacteria;p__Firmicutes;c__Clostridia;o__Clostridiales;f__Defluviitaleaceae	5	5	0	0	0	0	0	0	0
OPU_271	Hyphomicrobiaceae	k__Bacteria;p__Proteobacteria;c__Alphaproteobacteria;o__Rhizobiales;f__Hyphomicrobiaceae	5	0	0	0	0	0	0	0	5
OPU_727	Longimicrobiaceae	k__Bacteria;p__Gemmatimonadetes;c__Longimicrobia;o__Longimicrobiales;f__Longimicrobiaceae	5	0	0	0	0	0	5	0	0
OPU_730	Longimicrobiaceae	k__Bacteria;p__Gemmatimonadetes;c__Longimicrobia;o__Longimicrobiales;f__Longimicrobiaceae	5	1	0	0	0	0	3	0	1
OPU_817	Propionibacteriaceae	k__Bacteria;p__Actinobacteria;c__Actinobacteria;o__Actinomycetales;f__Propionibacteriaceae	5	2	1	0	0	0	0	1	1
OPU_1294	Ruminococcaceae	k__Bacteria;p__Firmicutes;c__Clostridia;o__Clostridiales;f__Ruminococcaceae	5	5	0	0	0	0	0	0	0
OPU_081	Coxiellaceae	k__Bacteria;p__Proteobacteria;c__Gammaproteobacteria;o__Legionellales;f__Coxiellaceae	4	0	0	0	0	0	2	0	2
OPU_1340	Lachnospiraceae	k__Bacteria;p__Firmicutes;c__Clostridia;o__Clostridiales;f__Lachnospiraceae	4	4	0	0	0	0	0	0	0
OPU_1222	Mycoplasmataceae	k__Bacteria;p__Tenericutes;c__Mollicutes;o__Mycoplasmatales;f__Mycoplasmataceae	4	0	0	0	0	0	0	1	3
OPU_1287	Ruminococcaceae	k__Bacteria;p__Firmicutes;c__Clostridia;o__Clostridiales;f__Ruminococcaceae	4	3	1	0	0	0	0	0	0
OPU_1175	Staphylococcaceae	k__Bacteria;p__Firmicutes;c__Bacilli;o__Bacillales;f__Staphylococcaceae	4	0	0	3	0	0	0	0	1
OPU_991	Anaerolineaceae	k__Bacteria;p__Chloroflexi;c__Anaerolineae;o__Anaerolineales;f__Anaerolineaceae	3	1	0	0	0	0	0	0	2
OPU_083	Burkholderiaceae	k__Bacteria;p__Proteobacteria;c__Betaproteobacteria;o__Burkholderiales;f__Burkholderiaceae	3	0	0	0	1	0	0	2	0
OPU_723	Gemmatimonadaceae	k__Bacteria;p__Gemmatimonadetes;c__Gemmatimonadetes;o__Gemmatimonadales;f__Gemmatimonadaceae	3	0	0	0	0	0	3	0	0
OPU_1412	Nostocaceae	k__Bacteria;p__Cyanobacteria;c__Nostocales;o__Nostocaceae;f__Nostocaceae	3	0	0	0	1	0	2	0	0
OPU_613	Pyrinomonadaceae	k__Bacteria;p__Acidobacteria;c__Blastocatellia;o__Blastocatellales;f__Pyrinomonadaceae	3	0	0	0	0	0	3	0	0
OPU_973	Solirubrobacteraceae	k__Bacteria;p__Actinobacteria;c__Actinobacteria;o__Solirubrobacterales;f__Solirubrobacteraceae	3	0	0	0	1	0	1	0	1
OPU_1185	Staphylococcaceae	k__Bacteria;p__Firmicutes;c__Bacilli;o__Bacillales;f__Staphylococcaceae	3	0	3	0	0	0	0	0	0
OPU_981	Gaiellaceae	k__Bacteria;p__Actinobacteria;c__Rubrobacteridae;o__Gaiellales;f__Gaiellaceae	3	0	0	0	0	0	0	2	1
OPU_956	Acidimicrobiaceae	k__Bacteria;p__Actinobacteria;c__Acidimicrobiia;o__Acidimicrobiales;f__Acidimicrobiaceae	2	1	0	0	0	0	1	0	0
OPU_1431	Coleofasciculaceae	k__Bacteria;p__Cyanobacteria;c__Cyanophyceae;o__Oscillatoriales;f__Coleofasciculaceae	2	0	0	0	0	0	2	0	0
OPU_1436	Coleofasciculaceae	k__Bacteria;p__Cyanobacteria;c__Cyanophyceae;o__Oscillatoriales;f__Coleofasciculaceae	2	0	0	0	0	0	2	0	0
OPU_1326	Lachnospiraceae	k__Bacteria;p__Firmicutes;c__Clostridia;o__Clostridiales;f__Lachnospiraceae	2	2	0	0	0	0	0	0	0
OPU_1341	Lachnospiraceae	k__Bacteria;p__Firmicutes;c__Clostridia;o__Clostridiales;f__Lachnospiraceae	2	2	0	0	0	0	0	0	0
OPU_1413	Nostocaceae	k__Bacteria;p__Cyanobacteria;c__Nostocales;o__Nostocaceae;f__Nostocaceae	2	0	0	0	0	0	2	0	0
OPU_1416	Nostocaceae	k__Bacteria;p__Cyanobacteria;c__Nostocales;o__Nostocaceae;f__Nostocaceae	2	0	0	0	0	0	2	0	0
OPU_1026	Paenibacillaceae	k__Bacteria;p__Firmicutes;c__Bacilli;o__Bacillales;f__Paenibacillaceae	2	0	0	0	0	0	1	1	0
OPU_127	Rhodocyclaceae	k__Bacteria;p__Proteobacteria;c__Betaproteobacteria;o__Rhodocycaales;f__Rhodocyclaceae	2	0	0	0	0	0	0	0	2
OPU_1249	Ruminococcaceae	k__Bacteria;p__Firmicutes;c__Clostridia;o__Clostridiales;f__Ruminococcaceae	2	2	0	0	0	0	0	0	0
OPU_933	Streptomycetaceae	k__Bacteria;p__Actinobacteria;c__Actinobacteria;o__Actinomycetales;f__Streptomycetaceae	2	0	0	0	2	0	0	0	0
OPU_135	Burkholderiaceae	k__Bacteria;p__Proteobacteria;c__Betaproteobacteria;o__Burkholderiales;f__Burkholderiaceae	1	0	0	0	0	0	1	0	0
OPU_1306	Christensenellaceae	k__Bacteria;p__Firmicutes;c__Clostridia;o__Clostridiales;f__Christensenellaceae	1	1	0	0	0	0	0	0	0
OPU_814	Micrococcaceae	k__Bacteria;p__Actinobacteria;c__Actinobacteria;o__Micrococcales;f__Micrococcaceae	1	1	0	0	0	0	0	0	0
OPU_880	Nocardioidaceae	k__Bacteria;p__Actinobacteria;c__Actinobacteria;o__Propionibacteriales;f__Nocardioidaceae	1	0	0	0	0	0	0	0	1
OPU_1173	Staphylococcaceae	k__Bacteria;p__Firmicutes;c__Bacilli;o__Bacillales;f__Staphylococcaceae	1	0	1	0	0	0	0	0	0
OPU_1177	Staphylococcaceae	k__Bacteria;p__Firmicutes;c__Bacilli;o__Bacillales;f__Staphylococcaceae	1	0	1	0	0	0	0	0	0
OPU_1181	Staphylococcaceae	k__Bacteria;p__Firmicutes;c__Bacilli;o__Bacillales;f__Staphylococcaceae	1	0	1	0	0	0	0	0	0			72	5.76
OPU_1029	Thermoactinomycetaceae	k__Bacteria;p__Firmicutes;c__Bacilli;o__Bacillales;f__Thermoactinomycetaceae	1	0	0	0	0	0	0	1	0	family level		4506	4.23743
OPU_1438	Oscillatoriales	k__Bacteria;p__Cyanobacteria;c__Oscillatoriales;o__Oscillatoriales	278	1	0	0	5	0	201	34	37
OPU_663	Tepidisphaerales	k__Bacteria;p__Planctomycetes;c__Phycisphaerae;o__Tepidisphaerales	106	0	0	0	7	0	76	9	14
OPU_975	Solirubrobacterales	k__Bacteria;p__Actinobacteria;c__Actinobacteria;o__Solirubrobacterales	64	5	3	1	1	0	11	17	26
OPU_301	Rhizobiales	k__Bacteria;p__Proteobacteria;c__Alphaproteobacteria;o__Rhizobiales	48	0	0	0	48	0	0	0	0
OPU_1443	Gastranaerophilales	k__Bacteria;p__Candidatus Melainabacteria;c__Gastranaerophilales;o__Gastranaerophilales	26	23	1	0	0	0	0	2	0
OPU_1280	Clostridiales	k__Bacteria;p__Firmicutes;c__Clostridia;o__Clostridiales	20	16	0	0	0	0	0	4	0
OPU_997	Thermomicrobiales	k__Bacteria;p__Chloroflexi;c__Thermomicrobia;o__Thermomicrobiales	14	2	1	0	2	0	4	1	4
OPU_1253	Clostridiales	k__Bacteria;p__Firmicutes;c__Clostridia;o__Clostridiales	13	13	0	0	0	0	0	0	0
OPU_497	Cytophagales	k__Bacteria;p__Bacteroidetes;c__Cytophagia;o__Cytophagales	7	0	0	0	1	0	6	0	0
OPU_998	Thermomicrobiales	k__Bacteria;p__Chloroflexi;c__Thermomicrobia;o__Thermomicrobiales	5	0	0	0	0	0	1	3	1
OPU_430	Rhodospirillales	k__Bacteria;p__Proteobacteria;c__Alphaproteobacteria;o__Rhodospirillales	5	0	0	0	1	1	0	2	1
OPU_666	Tepidisphaerales	k__Bacteria;p__Planctomycetes;c__Phycisphaerae;o__Tepidisphaerales	3	0	0	0	0	0	0	3	0
OPU_315	Rhizobiales	k__Bacteria;p__Proteobacteria;c__Alphaproteobacteria;o__Rhizobiales	2	0	0	0	0	0	0	0	2
OPU_318	Rhizobiales	k__Bacteria;p__Proteobacteria;c__Alphaproteobacteria;o__Rhizobiales	2	0	0	0	0	0	1	0	1
OPU_690	Armatimonadales	k__Bacteria;p__Armatimonadetes;c__Armatimonadia;o__Armatimonadales	2	0	0	0	0	0	1	0	1
OPU_495	Cytophagales	k__Bacteria;p__Bacteroidetes;c__Cytophagia;o__Cytophagales	2	0	0	0	1	0	1	0	0
OPU_1457	Coriobacteriales	k__Bacteria;p__Actinobacteria;c__Coriobacteriia;o__Coriobacteriales	2	2	0	0	0	0	0	0	0
OPU_681	Verrucomicrobiales	k__Bacteria;p__Verrucomicrobia;c__Verrucomicrobiae;o__Verrucomicrobiales	2	1	0	0	0	0	0	1	0			19	1.52
OPU_1218	Lactobacillales	k__Bacteria;p__Firmicutes;c__Bacilli;o__Lactobacillales	1	1	0	0	0	0	0	0	0	order level		602	0.00566119
OPU_1226	Mollicutes	k__Bacteria;p__Tenericutes;c__Mollicutes	159	154	1	1	0	0	0	2	1
OPU_1406	Oxyphotobacteria	k__Bacteria;p__Unclassified phylum;c__Oxyphotobacteria	143	0	0	0	0	1	142	0	0
OPU_1227	Mollicutes	k__Bacteria;p__Tenericutes;c__Mollicutes	110	108	1	1	0	0	0	0	0
OPU_129	Gammaproteobacteria	k__Bacteria;p__Proteobacteria;c__Gammaproteobacteria	53	0	0	2	1	4	1	22	23
OPU_698	Elusimicrobia	k__Bacteria;p__Elusimicrobia;c__Elusimicrobia	32	1	2	0	1	2	13	7	6
OPU_990	Anaerolineae	k__Bacteria;p__Chloroflexi;c__Anaerolineae	23	0	0	0	2	1	3	0	17
OPU_128	Gammaproteobacteria	k__Bacteria;p__Proteobacteria;c__Gammaproteobacteria	20	0	0	1	1	0	7	1	10
OPU_1421	Oxyphotobacteria	k__Bacteria;p__Unclassified phylum;c__Oxyphotobacteria	19	0	0	0	0	0	19	0	0
OPU_631	Holophagae	k__Bacteria;p__Acidobacteria;c__Holophagae	19	0	0	0	1	0	6	5	7
OPU_078	Gammaproteobacteria	k__Bacteria;p__Proteobacteria;c__Gammaproteobacteria	12	0	0	0	0	0	0	4	8
OPU_077	Gammaproteobacteria	k__Bacteria;p__Proteobacteria;c__Gammaproteobacteria	10	0	0	0	0	0	0	3	7
OPU_1229	Mollicutes	k__Bacteria;p__Tenericutes;c__Mollicutes	5	5	0	0	0	0	0	0	0
OPU_432	Alphaproteobacter	k__Bacteria;p__Proteobacteria;c__Alphaproteobacteria	5	0	0	0	0	0	5	0	0
OPU_433	Alphaproteobacter	k__Bacteria;p__Proteobacteria;c__Alphaproteobacteria	5	0	0	0	1	0	2	0	2
OPU_579	Deltaproteobacteria	k__Bacteria;p__Proteobacteria;c__Deltaproteobacteria	5	1	0	1	0	0	0	0	3
OPU_1228	Mollicutes	k__Bacteria;p__Tenericutes;c__Mollicutes	3	3	0	0	0	0	0	0	0
OPU_993	Dehalococcoidia	k__Bacteria;p__Chloroflexi;c__Dehalococcoidia	3	1	0	0	1	0	0	1	0
OPU_996	Anaerolineae	k__Bacteria;p__Chloroflexi;c__Anaerolineae	1	0	0	0	0	0	0	1	0
OPU_994	Dehalococcoidia	k__Bacteria;p__Chloroflexi;c__Dehalococcoidia	1	0	0	0	0	0	0	1	0			20	1.6
OPU_995	Dehalococcoidia	k__Bacteria;p__Chloroflexi;c__Dehalococcoidia	1	0	0	0	0	0	1	0	0	class level		629	0.59151
OPU_628	Acidobacteria	k__Bacteria;p__Acidobacteria	84	0	0	0	3	0	13	19	49
OPU_625	Acidobacteria	k__Bacteria;p__Acidobacteria	54	0	0	0	1	0	14	9	30
OPU_669	Planctomycetes	k__Bacteria;p__Planctomycetes	11	0	0	0	0	0	0	10	1
OPU_989	Actinobacteria	k__Bacteria;p__Actinobacteria	10	2	1	0	2	0	1	3	1
OPU_1004	Chloroflexi	k__Bacteria;p__Chloroflexi	8	1	0	0	1	0	2	4	0
OPU_670	Planctomycetes	k__Bacteria;p__Planctomycetes	6	1	0	0	0	0	5	0	0
OPU_1448	Roizmanbacteria	k__Bacteria;p__Roizmanbacteria	5	0	0	0	1	0	0	2	2
OPU_1450	Pacebacteria	k__Bacteria;p__Pacebacteria	4	0	0	0	0	0	0	4	0
OPU_693	Armatimonadetes	k__Bacteria;p__Armatimonadetes	4	0	0	0	0	0	4	0	0
OPU_1446	Daviesbacteria	k__Bacteria;p__Daviesbacteria	3	1	0	0	1	0	1	0	0
OPU_1250	Frimicutes	k__Bacteria;p__Firmicutes	3	3	0	0	0	0	0	0	0
OPU_1449	Woesebacteria	k__Bacteria;p__Woesebacteria	3	0	0	0	1	0	0	0	2
OPU_629	Acidobacteria	k__Bacteria;p__Acidobacteria	2	0	0	0	0	0	0	2	0
OPU_1451	Patescubacteria	k__Bacteria;p__Patescubacteria	1	0	0	0	0	0	0	0	1			15	1.2			OPU No.	133	10.64
OPU_1392	Frimicutes	k__Bacteria;p__Firmicutes	1	1	0	0	0	0	0	0	0	phylum level		199	0.187139		high taxa	Reads	6586	6.19346
OPU_1405	uncult-Microcoleus	k__Bacteria;p__Unclassified phylum;c__Cyanobacteria;o__Oscillatoriales;f__ Microcoleaceae;g__ Uncultured Microcoleus	1885	0	0	0	24	8	1777	66	10
OPU_131	uncult_Ramlibacter	k__Bacteria;p__Proteobacteria;c__Betaproteobacteria;o__Burkholderiales;f__Comamonadaceae;g__Uncultured Ramlibacter	18	1	0	0	0	5	9	3	0
OPU_136	uncult_Variovorax	k__Bacteria;p__Proteobacteria;c__Betaproteobacteria;o__Burkholderiales;f__Comamonadaceae;g__Uncultured Variovorax	9	0	0	0	0	0	0	0	9
OPU_818	uncult_Luteococcus	k__Bacteria;p__Actinobacteria;c__Actinobacteria;o__Actinomycetales;f__Propionibacteriaceae;g__Uncultured Luteococcus	2	0	0	1	0	1	0	0	0			5	0.4
OPU_1452	uncult_Pseudomonas	k__Bacteria;p__Proteobacteria;c__Gammaproteobacteria;o__Pseudomonadales;f__Pseudomonadaceae;g__Uncultured Pseudomonas	1	0	0	0	0	0	0	0	1	genus level		1915	1.80086
OPU_1432	uncult_Coleofasciculaceae	k__Bacteria;p__Cyanobacteria;c__Cyanophyceae;o__Oscillatoriale;f__uncult_Coleofasciculaceae	321	0	0	0	3	0	309	9	0
OPU_1293	uncult_Ruminococcaceae	k__Bacteria;p__Firmicutes;c__Clostridia;o__Clostridiales;f__uncult_Ruminococcaceae	270	247	5	1	0	0	0	17	0
OPU_1428	uncult_Coleofasciculaceae	k__Bacteria;p__Cyanobacteria;c__Cyanophyceae;o__Oscillatoriales;f__uncult_Coleofasciculaceae	191	0	0	0	0	0	191	0	0
OPU_1418	uncult_Phormidiaceae	k__Bacteria;p__Cyanobacteria;c__Oscillatoriales;o__Phormidiaceae;f__uncult_Phormidiaceae	35	0	0	0	4	0	31	0	0
OPU_722	uncut_Gemmatimonadaceae	k__Bacteria;p__Gemmatimonadetes;c__Gemmatimonadetes;o__Gemmatimonadales;f__uncut_Gemmatimonadaceae	33	1	2	0	4	0	1	14	11
OPU_986	uncult_Eggerthellaceae	k__Bacteria;p__Coriobacteriia;c__Eggerthellales;o__Eggerthellaceae;f__uncult_Eggerthellaceae	31	30	0	0	0	0	0	1	0
OPU_646	uncult_Isosphaeraceae	k__Bacteria;p__Planctomycetes;c__Planctomycetacia;o__Planctomycetales;f__uncult_Isosphaeraceae	23	0	0	1	9	0	7	1	5
OPU_721	uncult_Gemmatimonadaceae	k__Bacteria;p__Gemmatimonadetes;c__Gemmatimonadetes;o__Gemmatimonadales;f__uncult_Gemmatimonadaceae	22	0	0	0	1	0	6	5	10
OPU_309	uncult_Xanthobacteraceae	k__Bacteria;p__Proteobacteria;c__Alphaproteobacteria;o__Rhizobiales;f__uncult_Xanthobacteraceae	21	0	0	2	0	0	0	8	11
OPU_1419	uncult_Phormidiaceae	k__Bacteria;p__Cyanobacteria;c__Oscillatoriales;o__Phormidiaceae;f__uncult_Phormidiaceae	19	0	0	0	3	0	15	0	1
OPU_125	uncult-Rhodocyclaceae	k__Bacteria;p__Proteobacteria;c__Betaproteobacteria;o__Rhodocycaales;f__uncult_Rhodocyclaceae	16	0	0	0	0	0	0	0	16
OPU_952	uncult_Ilumatobacteraceae	k__Bacteria;p__Actinobacteria;c__Acidimicrobiia;o__Acidimicrobiales;f__uncult_Ilumatobacteraceae	14	0	0	1	1	0	2	7	3
OPU_488	uncult_Microscillaceae	k__Bacteria;p__Bacteroidetes;c__Cytophagia;o__Cytophagales;f__uncult_Microscillaceae	13	0	0	0	1	0	9	3	0
OPU_424	uncult_Anaplasmataceae	k__Bacteria;p__Proteobacteria;c__Alphaproteobacteria;o__Rickettsiales;f__uncult_Anaplasmataceae	13	5	0	0	1	0	7	0	0
OPU_992	uncult_Caldilineaceae	k__Bacteria;p__Chloroflexi;c__Caldilineae;o__Caldilineales;f__uncult_Caldilineaceae	12	1	0	0	3	0	2	0	6
OPU_963	uncult-Iamiaceae	k__Bacteria;p__Actinobacteria;c__Acidimicrobiia;o__Acidimicrobiales;f__uncult_Iamiaceae	11	1	0	0	0	0	0	3	7
OPU_559	uncult_Sandaracinaceae	k__Bacteria;p__Proteobacteria;c__Deltaproteobacteria;o__Myxococcales;f__uncult_Sandaracinaceae	9	0	0	0	0	0	0	0	9
OPU_616	uncult_Acidobacteriaceae	k__Bacteria;p__Acidobacteria;c__Acidobacteria;o__Acidobacteriales;f__uncult_Acidobacteriaceae	8	0	0	0	0	0	0	3	5
OPU_1427	uncult_Coleofasciculaceae	k__Bacteria;p__Cyanobacteria;c__Cyanophyceae;o__Oscillatoriales;f__uncult_Coleofasciculaceae	8	0	0	0	0	0	8	0	0
OPU_618	uncult_Acidobacteriaceae	k__Bacteria;p__Acidobacteria;c__Acidobacteria;o__Acidobacteriales;f__uncult_Acidobacteriaceae	5	0	1	0	0	0	0	0	4
OPU_965	uncult_Euzebyaceae	k__Bacteria;p__Actinobacteria;c__Nitriliruptoria;o__Euzebyales;f__uncult_Euzebyaceae	5	0	0	0	0	0	1	4	0
OPU_668	uncult_Phycisphaeraceae	k__Bacteria;p__Planctomycetes;c__Phycisphaerae;o__Phycisphaerales;f__uncult_Phycisphaeraceae	5	0	0	0	0	2	0	0	3
OPU_658	uncult_Pirellulaceae	k__Bacteria;p__Planctomycetes;c__Planctomycetia;o__Pirellulales;f__uncult_Pirellulaceae	5	1	0	0	0	0	1	2	1
OPU_368	uncult_Hyphomonadaceae	k__Bacteria;p__Proteobacteria;c__Alphaproteobacteria;o__Caulobacterales;f__uncult_Hyphomonadaceae	4	0	0	0	1	0	0	0	3
OPU_615	uncult_Acidobacteriaceae	k__Bacteria;p__Acidobacteria;c__Acidobacteria;o__Acidobacteriales;f__uncult_Acidobacteriaceae	3	0	0	0	0	0	0	0	3
OPU_530	uncult_Saprospiraceae	k__Bacteria;p__Bacteroidetes;c__Chitinophagia;o__Saprospirales;f__uncult_Saprospiraceae	3	1	0	0	0	0	0	0	2
OPU_1352	uncult_Lachnospiraceae	k__Bacteria;p__Firmicutes;c__Clostridia;o__Clostridiales;f__uncult_Lachnospiraceae	3	0	0	0	0	0	0	3	0
OPU_425	uncult_Anaplasmataceae	k__Bacteria;p__Proteobacteria;c__Alphaproteobacteria;o__Rickettsiales;f__uncult_Anaplasmataceae	3	3	0	0	0	0	0	0	0
OPU_113	uncult_Burkholderiaceae	k__Bacteria;p__Proteobacteria;c__Betaproteobacteria;o__Burkholderiales;f__uncult_Burkholderiaceae	3	0	0	0	0	0	0	2	1
OPU_680	uncult_Verrucomicrobiaceae	k__Bacteria;p__Verrucomicrobia;c__Verrucomicrobiae;o__Verrucomicrobiales;f__uncult_Verrucomicrobiaceae	3	0	0	0	1	0	2	0	0
OPU_111	uncult_Burkholderiaceae	k__Bacteria;p__Proteobacteria;c__Betaproteobacteria;o__Burkholderiales;f__uncult_Burkholderiaceae	2	0	0	0	0	0	0	0	2
OPU_961	uncult-Iamiaceae	k__Bacteria;p__Actinobacteria;c__Acidimicrobiia;o__Acidimicrobiales;f__uncult_Iamiaceae	1	0	0	0	0	0	0	0	1
OPU_528	uncult_Chitinophagaceae	k__Bacteria;p__Bacteroidetes;c__Chitinophagia;o__Chitinophagales;f__uncult_Chitinophagaceae	1	0	0	0	1	0	0	0	0
OPU_708	uncult_Deinococcaceae	k__Bacteria;p__Deinococcus-Thermus;c__Deinococci;o__Deinococcales;f__uncult_Deinococcaceae	1	0	0	0	0	0	1	0	0
OPU_1305	uncult_Christensenellaceae	k__Bacteria;p__Firmicutes;c__Clostridia;o__Clostridiales;f__uncult_Christensenellaceae	1	1	0	0	0	0	0	0	0
OPU_1307	uncult_Lachnospiraceae	k__Bacteria;p__Firmicutes;c__Clostridia;o__Clostridiales;f__uncult_Lachnospiraceae	1	1	0	0	0	0	0	0	0
OPU_1325	uncult_Lachnospiraceae	k__Bacteria;p__Firmicutes;c__Clostridia;o__Clostridiales;f__uncult_Lachnospiraceae	1	1	0	0	0	0	0	0	0
OPU_1391	uncult_Peptococcaceae	k__Bacteria;p__Firmicutes;c__Clostridia;o__Clostridiales;f__uncult_Peptococcaceae	1	1	0	0	0	0	0	0	0
OPU_667	uncult_Phycisphaeraceae	k__Bacteria;p__Planctomycetes;c__Phycisphaerae;o__Phycisphaerales;f__uncult_Phycisphaeraceae	1	0	0	0	0	0	0	1	0
OPU_624	uncult_Gemmataceae	k__Bacteria;p__Planctomycetes;c__Planctomycetacia;o__Planctomycetales;f__uncult_Gemmataceae	1	0	0	0	0	0	1	0	0			41	3.28
OPU_080	unclut_Coxiellaceae	k__Bacteria;p__Proteobacteria;c__Gammaproteobacteria;o__Legionellales;f__unclut_Coxiellaceae	1	0	0	0	0	0	0	1	0	family level		1124	1.05701
OPU_1394	uncult_Clostridiales	k__Bacteria;p__Firmicutes;c__Clostridia;o__uncult_Clostridiales	244	238	0	1	0	0	0	5	0
OPU_687	uncult_Armatimonadales	k__Bacteria;p__Armatimonadetes;c__Armatimonadia;o__uncult_Armatimonadales	50	0	0	0	29	0	20	0	1
OPU_977	uncult_Gaiellales	k__Bacteria;p__Actinobacteria;c__Actinobacteria;o__uncult_Gaiellales	46	1	7	1	0	1	2	21	13
OPU_326	uncult_Rhizobiales	k__Bacteria;p__Proteobacteria;c__Alphaproteobacteria;o__uncult_Rhizobiales	44	1	1	0	5	0	25	6	6
OPU_945	uncult_Frankiales	k__Bacteria;p__Actinobacteria;c__Actinobacteria;o__uncult_Frankiales	35	0	0	0	2	1	18	10	4
OPU_426	uncult_Rickettsiales	k__Bacteria;p__Proteobacteria;c__Alphaproteobacteria;o__uncult_Rickettsiales	28	28	0	0	0	0	0	0	0
OPU_985	uncult_Coriobacteriales	k__Bacteria;p__Actinobacteria;c__Coriobacteriia;o__uncult_Coriobacteriales	18	18	0	0	0	0	0	0	0
OPU_733	uncult_Kallotenuales	k__Bacteria;p__Chloroflexi;c__ Chloroflexia;o__uncult_Kallotenuales	18	0	0	0	1	0	9	2	6
OPU_688	uncult_Armatimonadales	k__Bacteria;p__Armatimonadetes;c__Armatimonadia;o__uncult_Armatimonadales	15	0	0	0	4	0	11	0	0
OPU_576	uncult_Myxococcales	k__Bacteria;p__Proteobacteria;c__Deltaproteobacteria;o__uncult_Myxococcales	15	0	2	0	0	0	0	5	8
OPU_578	uncult_Myxococcales	k__Bacteria;p__Proteobacteria;c__Deltaproteobacteria;o__uncult_Myxococcales	15	1	1	1	0	1	1	8	2
OPU_659	uncult_Planctomycetales	k__Bacteria;p__Planctomycetes;c__Planctomycetacia;o__uncult_Planctomycetales	6	0	0	0	0	1	1	2	2
OPU_689	uncult_Armatimonadales	k__Bacteria;p__Armatimonadetes;c__Armatimonadia;o__uncult_Armatimonadales	4	0	0	0	0	0	4	0	0
OPU_465	uncult_Sphingobacteriales	k__Bacteria;p__Bacteroidetes;c__Sphingobacteriia;o__uncult_Sphingobacteriales	1	1	0	0	0	0	0	0	0
OPU_660	uncult_Planctomycetales	k__Bacteria;p__Planctomycetes;c__Planctomycetacia;o__uncult_Planctomycetales	1	0	0	0	0	0	0	0	1			16	1.28
OPU_346	uncult_Rhodobacterales	k__Bacteria;p__Proteobacteria;c__Alphaproteobacteria;o__uncult_Rhodobacterales	1	0	0	0	0	0	0	0	1	order level		541	0.508755
OPU_964	uncult_Actinobacteria	k__Bacteria;p__Actinobacteria;c__uncult_Actinobacteria	24	5	1	0	0	0	1	6	11
OPU_686	unclut_Acidobacteriia	k__Bacteria;p__ Acidobacteria;c__unclut_Acidobacteriia	11	1	0	0	0	0	0	7	3			3	0.24
OPU_635	uncult-Clostridia	k__Bacteria;p__Firmicutes;c__uncult_Clostridia	4	0	0	0	0	0	1	0	3	class level		39	0.0366755
OPU_622	uncult_Acidobacteria	k__Bacteria;p__uncult_Acidobacteria	139	1	1	2	9	0	20	39	67
OPU_630	uncult_Acidobacteria	k__Bacteria;p__uncult_Acidobacteria	15	0	0	0	0	0	0	3	12			3	0.24
OPU_692	uncult_Armatimonadetes	k__Bacteria;p__uncult_Armatimonadetes	5	0	0	0	1	0	2	1	1	phylum level		159	0.149523
OPU_699	uncult_Bacteria	k__uncult_Bacteria	47	0	0	0	6	0	38	0	3		OPU No.	69	5.52
*,Represents taxon groups with potential pathogenicity(36)												uncultured	Reads	3825	3.59702

## Sheet: flea_OPU_table
OPU_num	Taxon	Toxonomy	Sample No.	F1	F2	F3	F4	F5	F6	F7	F8
			Total Reads	4963	6238	7922	11281	8524	5575	11983	6436	62922
OPU_1162	Staphylococcus equorum	k__Bacteria;p__Firmicutes;c__Bacilli;o__Bacillales;f__Staphylococcaceae;g__Staphylococcus;s__Staphylococcus equorum	18160	1814	1345	4930	5096	1271	1548	2102	54
OPU_009	Providencia heimbachae*	k__Bacteria;p__Proteobacteria;c__Gammaproteobacteria;o__Enterobacteriales;f__Morganellaceae;g__Providencia;s__Providencia heimbachae	4012	0	0	0	2	3980	28	2	0
OPU_1088	Brevibacterium frigoritolenrans	k__Bacteria;p__Actinobacteria;c__Actinobacteria;o__Micrococcales;f__Brevibacteriaceae;g__Brevibacterium;s__Brevibacterium frigoritolenrans	1216	10	0	0	16	1	76	1113	0
OPU_027	Acinetobacter lwoffii*	k__Bacteria;p__Proteobacteria;c__Gammaproteobacteria;o__Pseudomonadales;f__Moraxellaceae;g__Acinetobacter;s__Acinetobacter lwoffii	272	1	194	1	2	0	61	11	2
OPU_809	Arthrobacter citreus	k__Bacteria;p__Actinobacteria;c__Actinobacteria;o__Micrococcales;f__Micrococcaceae;g__Arthrobacter;s__Arthrobacter citreus	241	0	0	12	17	0	202	9	1
OPU_031	Psychrobacter maritimus	k__Bacteria;p__Proteobacteria;c__Gammaproteobacteria;o__Pseudomonadales;f__Moraxellaceae;g__Psychrobacter;s__Psychrobacter maritimus	196	0	2	187	2	2	1	1	1
OPU_789	Glutamicibacter ardleyensis	k__Bacteria;p__Actinobacteria;c__Actinobacteria;o__Micrococcales;f__Micrococcaceae;g__Glutamicibacter;s__Glutamicibacter ardleyensis	107	15	46	24	2	0	3	5	12
OPU_1090	Bacillus simplex	k__Bacteria;p__Firmicutes;c__Bacilli;o__Bacillales;f__Bacillaceae;g__Bacillus;s__Bacillus simplex	89	0	0	0	3	0	4	82	0
OPU_1214	Aerococcus viridans*	k__Bacteria;p__Firmicutes;c__Bacilli;o__Lactobacillales;f__Aerococcaceae;g__Aerococcus;s__Aerococcus viridans	79	0	0	1	0	0	0	65	13
OPU_1085	Bacillus wiedmannii	k__Bacteria;p__Firmicutes;c__Bacilli;o__Bacillales;f__Bacillaceae;g__Bacillus;s__Bacillus wiedmannii	66	0	0	1	1	0	0	64	0
OPU_1196	Facklamia tabacinasalis	k__Bacteria;p__Firmicutes;c__Bacilli;o__Lactobacillales;f__Aerococcaceae;g__Facklamia;s__Facklamia tabacinasalis	62	0	0	0	0	0	0	0	62
OPU_228	Bartonella jaculi*	k__Bacteria;p__Proteobacteria;c__Alphaproteobacteria;o__Rhizobiales;f__Bartonellaceae;g__Bartonella;s__Bartonella jaculi	54	0	0	1	0	3	2	0	48
OPU_1066	Psychrobacillus psychrotolerans	k__Bacteria;p__Firmicutes;c__Bacilli;o__Bacillales;f__Bacillaceae;g__Psychrobacillus;s__Psychrobacillus psychrotolerans/psychrodurans	54	0	0	2	0	0	5	47	0
OPU_1195	Streptococcus halotolerans*	k__Bacteria;p__Firmicutes;c__Bacilli;o__Lactobacillales;f__Streptococcaceae;g__Streptococcus;s__Streptococcus halotolerans	45	0	0	0	26	0	14	0	5
OPU_1166	Jeotgalicoccus coquinae	k__Bacteria;p__Firmicutes;c__Bacilli;o__Bacillales;f__Staphylococcaceae;g__Jeotgalicoccus;s__Jeotgalicoccus coquinae	41	0	14	25	1	0	0	1	0
OPU_921	Nocardia ninae	k__Bacteria;p__Actinobacteria;c__Actinobacteria;o__Actinomycetales;f__Nocardiaceae;g__Nocardia;s__Nocardia ninae	39	0	0	0	39	0	0	0	0
OPU_1380	Romboutsia lituseburansis	k__Bacteria;p__Firmicutes;c__Clostridia;o__Clostridiales;f__Clostridiaceae;g__Romboutsia;s__Romboutsia lituseburansis	33	0	0	0	0	0	20	13	0
OPU_1071	Planomicrobium glaciei	k__Bacteria;p__Firmicutes;c__Bacilli;o__Bacillales;f__Planococcaceae;g__Planomicrobium;s__Planomicrobium glaciei	29	0	2	0	1	0	0	0	26
OPU_1378	Romboutsia ilealis	k__Bacteria;p__Firmicutes;c__Clostridia;o__Clostridiales;f__Clostridiaceae;g__Romboutsia;s__Romboutsia ilealis	29	0	0	1	1	0	14	12	1
OPU_608	Arenimicrobium luteum	k__Bacteria;p__Acidobacteria;c__Blastocatellia;o__Blastocatellales;f__Pyrinomonadaceae;g__Arenimicrobium;s__Arenimicrobium luteum	22	0	0	0	0	0	0	21	1
OPU_919	Williamsia faeni	k__Bacteria;p__Actinobacteria;c__Actinobacteria;o__Corynebacteriales;f__Nocardiaceae;g__Williamsia;s__Williamsia faeni	19	0	0	0	0	0	19	0	0
OPU_1093	Bacillus psychrosacharolyticus	k__Bacteria;p__Firmicutes;c__Bacilli;o__Bacillales;f__Bacillaceae;g__Bacillus;s__Bacillus psychrosacharolyticus	19	0	0	0	1	0	11	7	0
OPU_1204	Carnobacterium jeotgli	k__Bacteria;p__Firmicutes;c__Bacilli;o__Lactobacillales;f__Carnobacteriaceae;g__Carnobacterium;s__Carnobacterium jeotgli	18	0	0	0	10	0	0	8	0
OPU_023	Acinetobacter lactucae	k__Bacteria;p__Proteobacteria;c__Gammaproteobacteria;o__Pseudomonadales;f__Moraxellaceae;g__Acinetobacter;s__Acinetobacter lactucae/dijkshoorniae	17	0	16	0	0	0	0	0	1
OPU_791	Paenigutamicibacter sulfureus	k__Bacteria;p__Actinobacteria;c__Actinobacteria;o__Micrococcales;f__Micrococcaceae;g__Paeniglutamicibacter;s__Paenigutamicibacter sulfureus	16	0	0	0	0	0	0	16	0
OPU_826	Streptomyces candidus	k__Bacteria;p__Actinobacteria;c__Actinobacteria;o__Actinomycetales;f__Streptomycetaceae;g__Streptomyces;s__Streptomyces candidus	15	0	0	0	2	0	1	12	0
OPU_374	Belnapia moabensis	k__Bacteria;p__Proteobacteria;c__Alphaproteobacteria;o__Rhodospirillales;f__Acetobacteraceae;g__Belnapia;s__Belnapia moabensis	14	0	0	0	11	1	0	1	1
OPU_1109	Staphylococcus vitulinus*	k__Bacteria;p__Firmicutes;c__Bacilli;o__Bacillales;f__Staphylococcaceae;g__Staphylococcus;s__Staphylococcus vitulinus	13	2	3	0	2	0	0	5	1
OPU_1205	Carnobacterium maltaromatium	k__Bacteria;p__Firmicutes;c__Bacilli;o__Lactobacillales;f__Carnobacteriaceae;g__Carnobacterium;s__Carnobacterium maltaromatium	13	0	13	0	0	0	0	0	0
OPU_593	Aridibacter famidurans	k__Bacteria;p__Acidobacteria;c__Blastocatellia;o__Blastocatellales;f__Blastocatellaceae;g__Aridibacter;s__Aridibacter famidurans	11	0	0	0	4	1	2	3	1
OPU_1381	Intestinibacter bartlettii	k__Bacteria;p__Firmicutes;c__Clostridia;o__Clostridiales;f__Clostridiaceae;g__Intestinibacter;s__Intestinibacter bartlettii	9	0	0	0	0	0	7	2	0
OPU_1067	Paenisporosarcina macmurdoensis	k__Bacteria;p__Firmicutes;c__Bacilli;o__Bacillales;f__Planococcaceae;g__Paenisporosarcina;s__Paenisporosarcina macmurdoensis	9	0	0	0	0	0	0	9	0
OPU_373	Dankookia rubra	k__Bacteria;p__Proteobacteria;c__Alphaproteobacteria;o__Rhodospirillales;f__Acetobacteraceae;g__Dankookia;s__Dankookia rubra	9	0	0	0	4	3	1	1	0
OPU_287	Microvirga soli	k__Bacteria;p__Proteobacteria;c__Alphaproteobacteria;o__Rhizobiales;f__Methylobacteriaceae;g__Microvirga;s__Microvirga soli	9	0	0	0	1	3	2	3	0
OPU_1417	Iphinoe spelaeobios	k__Bacteria;p__Unclassified phylum;c__Cyanobacteria;o__Nostocales;f__Stigonemataceae;g__Iphinoe;s__Iphinoe spelaeobios	8	0	0	0	4	4	0	0	0
OPU_1075	Planomicrobium stackebrandtii	k__Bacteria;p__Firmicutes;c__Bacilli;o__Bacillales;f__Planococcaceae;g__Planomicrobium;s__Planomicrobium stackebrandtii	8	0	1	0	0	0	0	1	6
OPU_007	Pantoea agglomerans	k__Bacteria;p__Proteobacteria;c__Gammaproteobacteria;o__Enterobacteriales;f__Erwiniaceae;g__Pantoea;s__Pantoea agglomerans	8	0	8	0	0	0	0	0	0
OPU_006	Pantoea anthophila*	k__Bacteria;p__Proteobacteria;c__Gammaproteobacteria;o__Enterobacteriales;f__Erwiniaceae;g__Pantoea;s__Pantoea anthophila	8	0	8	0	0	0	0	0	0
OPU_1463	Massilia aurea	k__Bacteria;p__Proteobacteria;c__Betaproteobacteria;o__Burkholderiales;f__Oxalobacteraceae;g__Massilia;s__Massilia aurea	8	0	0	0	0	0	5	0	3
OPU_946	Cryptosporangium japonicum	k__Bacteria;p__Actinobacteria;c__Actinobacteria;o__Frankiales;f__Cryptosporangiaceae;g__Cryptosporangium;s__Cryptosporangium japonicum	8	0	0	0	0	0	0	8	0
OPU_104	Lautropia mirabilis	k__Bacteria;p__Proteobacteria;c__Betaproteobacteria;o__Burkholderiales;f__Burkholderiaceae;g__Lautropia;s__Lautropia mirabilis	8	1	0	0	1	0	2	4	0
OPU_1220	Turicibacter sanguinis*	k__Bacteria;p__Firmicutes;c__Erysipelotrichia;o__Erysipelotrichales;f__Erysipelotrichaceae;g__Turicibacter;s__Turicibacter sanguinis	8	0	0	0	0	0	2	6	0
OPU_075	Steroidobacter agariperfoans	k__Bacteria;p__Proteobacteria;c__Gammaproteobacteria;o__Nevskiales;f__Nevskiaceae;g__Steroidobacter;s__Steroidobacter agariperfoans	7	0	0	0	2	0	3	2	0
OPU_1069	Planomicrobium koreense	k__Bacteria;p__Firmicutes;c__Bacilli;o__Bacillales;f__Planococcaceae;g__Planomicrobium;s__Planomicrobium koreense	7	0	0	0	0	0	0	1	6
OPU_014	Pseudomonas orientalis	k__Bacteria;p__Proteobacteria;c__Gammaproteobacteria;o__Pseudomonadales;f__Pseudomonadaceae;g__Pseudomonas;s__Pseudomonas orientalis	7	0	7	0	0	0	0	0	0
OPU_1382	Terrisporobacter petrolearius	k__Bacteria;p__Firmicutes;c__Clostridia;o__Clostridiales;f__Clostridiaceae;g__Terrisporobacter;s__Terrisporobacter petrolearius	7	0	0	0	1	0	5	1	0
OPU_1202	Enterococcus thailandicus	k__Bacteria;p__Firmicutes;c__Bacilli;o__Lactobacillales;f__Enterococcaceae;g__Enterococcus;s__Enterococcus thailandicus	6	0	3	0	1	0	2	0	0
OPU_924	Rhodococcus coprophilus	k__Bacteria;p__Actinobacteria;c__Actinobacteria;o__Actinomycetales;f__Nocardiaceae;g__Rhodococcus;s__Rhodococcus coprophilus	6	0	0	0	1	0	5	0	0
OPU_458	Pedobacter edaphicus	k__Bacteria;p__Bacteroidetes;c__Sphingobacteriia;o__Sphingobacteriales;f__Sphingobacteriaceae;g__Pedobacter;s__Pedobacter edaphicus	6	0	0	0	6	0	0	0	0
OPU_840	Pseudosporangium ferrugineum	k__Bacteria;p__Actinobacteria;c__Actinobacteria;o__Micromonosporales;f__Micromonosporaceae;g__Pseudosporangium;s__Pseudosporangium ferrugineum	6	0	0	0	1	0	3	2	0
OPU_002	Serratia proteamaulans*	k__Bacteria;p__Proteobacteria;c__Gammaproteobacteria;o__Enterobacteriales;f__Yersiniaceae;g__Serratia;s__Serratia proteamaulans	6	0	6	0	0	0	0	0	0
OPU_627	Vicinamibacter silvestris	k__Bacteria;p__Acidobacteria;c__Vicinamibacteria;o__Unclassified order;f__Vicinamibacteraceae;g__Vicinamibacter;s__Vicinamibacter silvestris	6	0	0	0	1	0	0	5	0
OPU_375	Belnapia soli	k__Bacteria;p__Proteobacteria;c__Alphaproteobacteria;o__Rhodospirillales;f__Acetobacteraceae;g__Belnapia;s__Belnapia soli	6	0	0	0	5	1	0	0	0
OPU_402	Skermanella stibiiresistens	k__Bacteria;p__Proteobacteria;c__Alphaproteobacteria;o__Rhodospirillales;f__Rhodospirillaceae;g__Skermanella;s__Skermanella stibiiresistens	5	0	0	0	1	1	0	1	2
OPU_260	Devosia submarina	k__Bacteria;p__Proteobacteria;c__Alphaproteobacteria;o__Rhizobiales;f__Hyphomicrobiaceae;g__Devosia;s__Devosia submarina	5	0	0	0	0	0	4	1	0
OPU_800	Arthrobacter agilis	k__Bacteria;p__Actinobacteria;c__Actinobacteria;o__Micrococcales;f__Micrococcaceae;g__Arthrobacter;s__Arthrobacter agilis	5	0	0	0	4	0	0	0	1
OPU_741	Leifsonia antarctica	k__Bacteria;p__Actinobacteria;c__Actinobacteria;o__Micrococcales;f__Microbacteriaceae;g__Leifsonia;s__Leifsonia antarctica	5	0	0	0	2	0	1	2	0
OPU_370	Roseomonas aquatica	k__Bacteria;p__Proteobacteria;c__Alphaproteobacteria;o__Rhodospirillales;f__Acetobacteraceae;g__Roseomonas;s__Roseomonas aquatica	5	0	0	0	3	0	1	0	1
OPU_1141	Staphylococcus aureus*	k__Bacteria;p__Firmicutes;c__Bacilli;o__Bacillales;f__Staphylococcaceae;g__Staphylococcus;s__Staphylococcus aureus	5	0	0	0	0	0	1	0	4
OPU_792	Paeniglutamicibacter gangotriensis	k__Bacteria;p__Actinobacteria;c__Actinobacteria;o__Micrococcales;f__Micrococcaceae;g__Paeniglutamicibacter;s__Paeniglutamicibacter gangotriensis	5	0	3	2	0	0	0	0	0
OPU_822	Microlunatus panaciterrae	k__Bacteria;p__Actinobacteria;c__Actinobacteria;o__Actinomycetales;f__Propionibacteriaceae;g__Microlunatus;s__Microlunatus panaciterrae	5	0	0	0	1	0	0	4	0
OPU_329	Pannonibacter phragmitetus*	k__Bacteria;p__Proteobacteria;c__Alphaproteobacteria;o__Rhodobacterales;f__Rhodobacteraceae;g__Pannonibacter;s__Pannonibacter phragmitetus	5	0	0	0	1	0	0	4	0
OPU_261	Devosia psychrophila	k__Bacteria;p__Proteobacteria;c__Alphaproteobacteria;o__Rhizobiales;f__Hyphomicrobiaceae;g__Devosia;s__Devosia psychrophila	5	0	0	0	0	0	1	4	0
OPU_1363	Cellulosilyticum ruminicola	k__Bacteria;p__Firmicutes;c__Clostridia;o__Clostridiales;f__Lachnospiraceae;g__Cellulosilyticum;s__Cellulosilyticum ruminicola	5	0	0	0	0	0	5	0	0
OPU_1383	Paeniclostridium sordellii*	k__Bacteria;p__Firmicutes;c__Clostridia;o__Clostridiales;f__Clostridiaceae;g__Paeniclostridium;s__Paeniclostridium sordellii	5	0	0	0	0	0	4	1	0
OPU_842	Spirilliplanes yamanashiensis	k__Bacteria;p__Actinobacteria;c__Actinobacteria;o__Actinomycetales;f__Micromonosporaceae;g__Spirilliplanes;s__Spirilliplanes yamanashiensis	4	0	0	0	0	3	0	1	0
OPU_881	Kribbella albertanoniae	k__Bacteria;p__Actinobacteria;c__Actinobacteria;o__Actinomycetales;f__Nocardioidaceae;g__Kribbella;s__Kribbella albertanoniae	4	0	0	0	4	0	0	0	0
OPU_785	Brevibacterium antiquum	k__Bacteria;p__Actinobacteria;c__Actinobacteria;o__Micrococcales;f__Brevibacteriaceae;g__Brevibacterium;s__Brevibacterium antiquum	4	0	4	0	0	0	0	0	0
OPU_632	Thermoanaerobaculum aquaticum	k__Bacteria;p__Acidobacteria;c__Thermoanaerobaculia;o__Thermoanaerobaculales;f__Thermoanaerobaculaceae;g__Thermoanaerobaculum;s__Thermoanaerobaculum aquaticum	4	0	0	1	0	0	1	2	0
OPU_502	Terrimonas arctica	k__Bacteria;p__Bacteroidetes;c__Chitinophagia;o__Chitinophagales;f__Chitinophagaceae;g__Terrimonas;s__Terrimonas arctica	4	0	0	0	0	0	0	4	0
OPU_284	Psychroglaciecola arctica	k__Bacteria;p__Proteobacteria;c__Alphaproteobacteria;o__Rhizobiales;f__Methylobacteriaceae;g__Psychroglaciecola;s__Psychroglaciecola arctica	4	0	0	0	0	0	1	3	0
OPU_025	Acinetobater equi	k__Bacteria;p__Proteobacteria;c__Gammaproteobacteria;o__Pseudomonadales;f__Moraxellaceae;g__Acinetobacter;s__Acinetobater equi	4	0	0	3	0	1	0	0	0
OPU_776	Corynebacterium faecale	k__Bacteria;p__Actinobacteria;c__Actinobacteria;o__Actinomycetales;f__Corynebacteriaceae;g__Corynebacterium;s__Corynebacterium faecale	4	0	0	1	0	0	0	0	3
OPU_567	Pyxidicoccus fallax	k__Bacteria;p__Proteobacteria;c__Deltaproteobacteria;o__Myxococcales;f__Cystobacterineae;g__Myxococcaceae;s__Pyxidicoccus;Pyxidicoccus fallax	4	0	0	0	0	3	0	1	0
OPU_596	Blastocatella fastidiosa	k__Bacteria;p__Acidobacteria;c__Blastocatellia;o__Blastocatellales;f__Blastocatellaceae;g__Blastocatella;s__Blastocatella fastidiosa	4	0	0	0	0	0	0	4	0
OPU_091	Massilia niabensis	k__Bacteria;p__Proteobacteria;c__Betaproteobacteria;o__Burkholderiales;f__Oxalobacteraceae;g__Massilia;s__Massilia niabensis	4	0	0	0	0	0	1	3	0
OPU_527	Chitinophaga oryziterrae	k__Bacteria;p__Bacteroidetes;c__Chitinophagia;o__Chitinophagales;f__Chitinophagaceae;g__Chitinophaga;s__Chitinophaga oryziterrae	4	0	0	0	4	0	0	0	0
OPU_1453	Pseudarthrobacter siccitolerans	k__Bacteria;p__Actinobacteria;c__Actinobacteria;o__Micrococcales;f__Micrococcaceae;g__Pseudarthrobacter;s__Pseudarthrobacter siccitolerans	4	0	0	0	0	0	1	3	0
OPU_1086	Bacillus solimangrovi	k__Bacteria;p__Firmicutes;c__Bacilli;o__Bacillales;f__Bacillaceae;g__Bacillus;s__Bacillus solimangrovi	4	0	0	0	0	0	0	0	4
OPU_654	Pirellula staleyi	k__Bacteria;p__Planctomycetes;c__Planctomycetia;o__Pirellulales;f__Pirellulaceae;g__Pirellula;s__Pirellula staleyi	3	0	0	0	0	0	3	0	0
OPU_1031	Exiguobacterium undae	k__Bacteria;p__Firmicutes;c__Bacilli;o__Unclassified Bacillales;f__Exiguobacterium;g__Exiguobacterium undae	3	0	0	0	0	0	0	0	3
OPU_772	Corynebacterium variabile	k__Bacteria;p__Actinobacteria;c__Actinobacteria;o__Actinomycetales;f__Corynebacteriaceae;g__Corynebacterium;s__Corynebacterium variabile	3	0	0	0	0	0	0	3	0
OPU_1464	Massilia yuzhufengensis	k__Bacteria;p__Proteobacteria;c__Betaproteobacteria;o__Burkholderiales;f__Oxalobacteraceae;g__Massilia;s__Massilia yuzhufengensis	3	0	0	1	0	0	1	0	1
OPU_1454	Mycobacterium arum/austroafricanum	k__Bacteria;p__Actinobacteria;c__Actinobacteria;o__Actinomycetales;f__Mycobacteriaceae;g__Mycobacterium;s__Mycobacterium arum/austroafricanum	3	0	0	0	2	0	1	0	0
OPU_1036	Oceanobacillus caeni	k__Bacteria;p__Firmicutes;c__Bacilli;o__Bacillales;f__Bacillaceae;g__Oceanobacillus;s__Oceanobacillus caeni	3	0	0	0	0	0	3	0	0
OPU_1035	Oceanobacillus chuangangensis	k__Bacteria;p__Firmicutes;c__Bacilli;o__Bacillales;f__Bacillaceae;g__Oceanobacillus;s__Oceanobacillus chuangangensis	3	0	0	0	1	1	1	0	0
OPU_393	Rubritepida flocculans	k__Bacteria;p__Proteobacteria;c__Alphaproteobacteria;o__Rhodospirillales;f__Acetobacteraceae;g__Rubritepida;s__Rubritepida flocculans	3	0	0	0	1	0	0	2	0
OPU_237	Pararhizobium giardinii	k__Bacteria;p__Proteobacteria;c__Alphaproteobacteria;o__Rhizobiales;f__Rhizobiaceae;g__Pararhizobium;s__Pararhizobium giardinii	3	0	0	2	0	0	0	1	0
OPU_820	Friedmannilla luteola	k__Bacteria;p__Actinobacteria;c__Actinobacteria;o__Actinomycetales;f__Propionibacteriaceae;g__Friedmanniella;s__Friedmannilla luteola	3	0	0	0	1	1	1	0	0
OPU_1104	Kurthia populi	k__Bacteria;p__Firmicutes;c__Bacilli;o__Bacillales;f__Planococcaceae;g__Kurthia;s__Kurthia populi	3	0	3	0	0	0	0	0	0
OPU_709	Truepera radiovictrix	k__Bacteria;p__Deinococcus-Thermus;c__Deinococci;o__Deinococcales;f__Trueperaceae;g__Truepera;s__Truepera radiovictrix	3	1	0	0	0	1	1	0	0
OPU_372	Paracraurococcus ruber	k__Bacteria;p__Proteobacteria;c__Alphaproteobacteria;o__Rhodospirillales;f__Acetobacteraceae;g__Paracraurococcus;s__Paracraurococcus ruber	3	0	0	0	1	2	0	0	0
OPU_767	Corynebacterium striatum*	k__Bacteria;p__Actinobacteria;c__Actinobacteria;o__Actinomycetales;f__Corynebacteriaceae;g__Corynebacterium;s__Corynebacterium striatum	2	0	0	0	0	0	0	0	2
OPU_094	Noviherbaspirillum suwonense	k__Bacteria;p__Proteobacteria;c__Betaproteobacteria;o__Burkholderiales;f__Oxalobacteraceae;g__Noviherbaspirillum;s__Noviherbaspirillum suwonense	2	0	0	0	0	0	1	0	1
OPU_308	Pseudolabrys taiwanensis	k__Bacteria;p__Proteobacteria;c__Alphaproteobacteria;o__Rhizobiales;f__Xanthobacteraceae;g__Pseudolabrys;s__Pseudolabrys taiwanensis	2	1	0	0	0	0	1	0	0
OPU_482	Adhaeribacter terreus	k__Bacteria;p__Bacteroidetes;c__Cytophagia;o__Cytophagales;f__Hymenobacteraceae;g__Adhaeribacter;s__Adhaeribacter terreus	2	0	0	0	0	0	0	2	0
OPU_466	Hymenobacter tibetensis	k__Bacteria;p__Bacteroidetes;c__Cytophagia;o__Cytophagales;f__Hymenobacteraceae;g__Hymenobacter;s__Hymenobacter tibetensis	2	0	0	0	0	0	2	0	0
OPU_391	Roseomonas wooponensis	k__Bacteria;p__Proteobacteria;c__Alphaproteobacteria;o__Rhodospirillales;f__Acetobacteraceae;g__Roseomonas;s__Roseomonas wooponensis	2	0	0	0	1	1	0	0	0
OPU_799	Citricoccus zhacaiensis	k__Bacteria;p__Actinobacteria;c__Actinobacteria;o__Micrococcales;f__Micrococcaceae;g__Citricoccus;s__Citricoccus zhacaiensis	2	0	0	0	0	0	1	0	1
OPU_647	Singulisphaera acidiphila	k__Bacteria;p__Planctomycetes;c__Planctomycetacia;o__Planctomycetales;f__Isosphaeraceae;g__Singulisphaera;s__Singulisphaera acidiphila	2	0	0	0	0	1	0	1	0
OPU_752	Cellulomonas aerilata	k__Bacteria;p__Actinobacteria;c__Actinobacteria;o__Micrococcales;f__Cellulomonadaceae;g__Cellulomonas;s__Cellulomonas aerilata	2	0	0	0	2	0	0	0	0
OPU_490	Rhodocytophaga aerolata	k__Bacteria;p__Bacteroidetes;c__Cytophagia;o__Cytophagales;f__Cytophagaceae;g__Rhodocytophaga;s__Rhodocytophaga aerolata	2	0	0	0	0	0	0	2	0
OPU_336	Rubellimicrobium aerolatum	k__Bacteria;p__Proteobacteria;c__Alphaproteobacteria;o__Rhodobacterales;f__Rhodobacteraceae;g__Rubellimicrobium;s__Rubellimicrobium aerolatum	2	0	0	0	0	0	0	2	0
OPU_940	Blastococcus aggregatus	k__Bacteria;p__Actinobacteria;c__Actinobacteria;o__Geodermatophilales;f__Geodermatophilaceae;g__Blastococcus;s__Blastococcus aggregatus	2	0	0	0	1	1	0	0	0
OPU_914	Dietzia alimentaria	k__Bacteria;p__Actinobacteria;c__Actinobacteria;o__Actinomycetales;f__Dietziaceae;g__Dietzia;s__Dietzia alimentaria	2	0	0	0	2	0	0	0	0
OPU_509	Ferruginibacter alkalentus	k__Bacteria;p__Bacteroidetes;c__Chitinophagia;o__Chitinophagales;f__Chitinophagaceae;g__Ferruginibacter;s__Ferruginibacter alkalentus	2	0	0	0	0	0	0	2	0
OPU_770	Corynebacterium ammoniagenes*	k__Bacteria;p__Actinobacteria;c__Actinobacteria;o__Actinomycetales;f__Corynebacteriaceae;g__Corynebacterium;s__Corynebacterium ammoniagenes	2	0	1	0	0	0	0	0	1
OPU_371	Roseomonas arctica	k__Bacteria;p__Proteobacteria;c__Alphaproteobacteria;o__Rhodospirillales;f__Acetobacteraceae;g__Roseomonas;s__Roseomonas arctica	2	0	0	0	2	0	0	0	0
OPU_825	Streptomyces atroolivaceus	k__Bacteria;p__Actinobacteria;c__Actinobacteria;o__Actinomycetales;f__Streptomycetaceae;g__Streptomyces;s__Streptomyces atroolivaceus	2	0	0	0	0	0	0	2	0
OPU_112	Candidimonas bauzanensis	k__Bacteria;p__Proteobacteria;c__Betaproteobacteria;o__Burkholderiales;f__Alcaligenaceae;g__Candidimonas;s__Candidimonas bauzanensis	2	0	0	0	0	0	0	0	2
OPU_1389	Anaerosalibacter bizertensis	k__Bacteria;p__Firmicutes;c__Tissierellia;o__Tissierellales;f__Tissierellaceae;g__Anaerosalibacter;s__Anaerosalibacter bizertensis	2	0	0	0	0	0	0	2	0
OPU_706	Deinococcus budaensis	k__Bacteria;p__Deinococcus-Thermus;c__Deinococci;o__Deinococcales;f__Deinococcaceae;g__Deinococcus;s__Deinococcus budaensis	2	0	0	0	1	1	0	0	0
OPU_950	Acidothermus celluloyticus	k__Bacteria;p__Actinobacteria;c__Actinobacteria;o__Acidothermales;f__Acidothermaceae;g__Acidothermus;s__Acidothermus celluloyticus	2	0	0	0	0	2	0	0	0
OPU_1060	Lysinbacillus chungkukjangi	k__Bacteria;p__Firmicutes;c__Bacilli;o__Bacillales;f__Bacillaceae;g__Lysinibacillus;s__Lysinbacillus chungkukjangi	2	0	0	0	0	0	0	0	2
OPU_855	Catenulolpanes crispus	k__Bacteria;p__Actinobacteria;c__Actinobacteria;o__Micromonosporales;f__Micromonosporaceae;g__Catenuloplanes;s__Catenulolpanes crispus	2	0	0	0	0	0	2	0	0
OPU_347	Brevundimonas denitrificans	k__Bacteria;p__Proteobacteria;c__Alphaproteobacteria;o__Caulobacterales;f__Caulobacteraceae;g__Brevundimonas;s__Brevundimonas denitrificans	2	0	0	0	1	0	0	1	0
OPU_779	Brachybacterium faecium	k__Bacteria;p__Actinobacteria;c__Actinobacteria;o__Micrococcales;f__Dermabacteraceae;g__Brachybacterium;s__Brachybacterium faecium	2	0	0	0	2	0	0	0	0
OPU_878	Aeromicrobium fastidiosum	k__Bacteria;p__Actinobacteria;c__Actinobacteria;o__Propionibacteriales;f__Nocardioidaceae;g__Aeromicrobium;s__Aeromicrobium fastidiosum	2	0	0	0	0	0	2	0	0
OPU_215	Novosphingobium fluoreni	k__Bacteria;p__Proteobacteria;c__Alphaproteobacteria;o__Sphingomonadales;f__Sphingomonadaceae;g__Novosphingobium;s__Novosphingobium fluoreni	2	0	0	0	0	0	2	0	0
OPU_355	Caulobacter fusiformis	k__Bacteria;p__Proteobacteria;c__Alphaproteobacteria;o__Caulobacterales;f__Caulobacteraceae;g__Caulobacter;s__Caulobacter fusiformis	2	0	0	0	0	0	0	2	0
OPU_457	Pedobacter ginsengisoli	k__Bacteria;p__Bacteroidetes;c__Sphingobacteriia;o__Sphingobacteriales;f__Sphingobacteriaceae;g__Pedobacter;s__Pedobacter ginsengisoli	2	0	0	0	2	0	0	0	0
OPU_694	Fimbriimonas ginsengisoli	k__Bacteria;p__Armatimonadetes;c__Fimbriimonadia;o__Fimbriimonadales;f__Fimbriimonadaceae;g__Fimbriimonas;s__Fimbriimonas ginsengisoli	2	0	0	0	1	0	0	1	0
OPU_178	Sphingomonas kaidtensis	k__Bacteria;p__Proteobacteria;c__Alphaproteobacteria;o__Sphingomonadales;f__Sphingomonadaceae;g__Sphingomonas;s__Sphingomonas kaidtensis	2	0	0	0	1	0	0	0	1
OPU_506	Segetibacter koreensis	k__Bacteria;p__Bacteroidetes;c__Chitinophagia;o__Chitinophagales;f__Chitinophagaceae;g__Segetibacter;s__Segetibacter koreensis	2	0	0	0	0	0	0	2	0
OPU_055	Lysobacter koreensis	k__Bacteria;p__Proteobacteria;c__Gammaproteobacteria;o__Lysobacteriales;f__Lysobacteraceae;g__Lysobacter;s__Lysobacter koreensis	2	0	0	0	0	0	0	2	0
OPU_296	Bosea lathyri	k__Bacteria;p__Proteobacteria;c__Alphaproteobacteria;o__Rhizobiales;f__Bradyrhizobiaceae;g__Bosea;s__Bosea lathyri	2	0	0	0	0	0	1	1	0
OPU_1163	Staphylococcus linens	k__Bacteria;p__Firmicutes;c__Bacilli;o__Bacillales;f__Staphylococcaceae;g__Staphylococcus;s__Staphylococcus linens	2	0	0	0	2	0	0	0	0
OPU_015	Pesudomonas mandelii	k__Bacteria;p__Proteobacteria;c__Gammaproteobacteria;o__Pseudomonadales;f__Pseudomonadaceae;g__Pseudomonas;s__Pesudomonas mandelii	2	0	0	0	0	0	0	2	0
OPU_219	Porphyrobacter mercurialis	k__Bacteria;p__Proteobacteria;c__Alphaproteobacteria;o__Sphingomonadales;f__Erythrobacteraceae;g__Porphyrobacter;s__Porphyrobacter mercurialis	2	0	0	0	0	0	2	0	0
OPU_334	Rubellimicrobium mesophilum	k__Bacteria;p__Proteobacteria;c__Alphaproteobacteria;o__Rhodobacterales;f__Rhodobacteraceae;g__Rubellimicrobium;s__Rubellimicrobium mesophilum	2	0	0	0	1	1	0	0	0
OPU_492	Sporocytophaga myxococcoides	k__Bacteria;p__Bacteroidetes;c__Cytophagia;o__Cytophagales;f__Cytophagaceae;g__Sporocytophaga;s__Sporocytophaga myxococcoides	2	0	0	0	0	0	0	2	0
OPU_265	Devosia neptuniae	k__Bacteria;p__Proteobacteria;c__Alphaproteobacteria;o__Rhizobiales;f__Hyphomicrobiaceae;g__Devosia;s__Devosia neptuniae	2	0	0	0	0	0	2	0	0
OPU_684	Limisphaera ngatamarikiensis	k__Bacteria;p__Verrucomicrobia;c__Unclassified Verrucomicrobiales;o__Limisphaera;f__Limisphaera ngatamarikiensis	2	0	0	0	0	0	0	2	0
OPU_286	Microviga orretica	k__Bacteria;p__Proteobacteria;c__Alphaproteobacteria;o__Rhizobiales;f__Methylobacteriaceae;g__Microvirga;s__Microviga orretica	2	0	0	0	0	0	0	2	0
OPU_1098	Sporosarcina pasteurii	k__Bacteria;p__Firmicutes;c__Bacilli;o__Bacillales;f__Planococcaceae;g__Sporosarcina;s__Sporosarcina pasteurii	2	0	0	1	0	0	0	1	0
OPU_061	Luteimonas pelagia	k__Bacteria;p__Proteobacteria;c__Gammaproteobacteria;o__Lysobacteriales;f__Lysobacteraceae;g__Luteimonas;s__Luteimonas pelagia	2	0	0	0	0	0	0	2	0
OPU_893	Pseudonocardia profundimaris	k__Bacteria;p__Actinobacteria;c__Actinobacteria;o__Actinomycetales;f__Pseudonocardiaceae;g__Pseudonocardia;s__Pseudonocardia profundimaris	2	0	0	0	2	0	0	0	0
OPU_381	Roseomonas rosea	k__Bacteria;p__Proteobacteria;c__Alphaproteobacteria;o__Rhodospirillales;f__Acetobacteraceae;g__Roseomonas;s__Roseomonas rosea	2	0	0	0	1	0	1	0	0
OPU_462	Lentimicrobium saccharophilum	k__Bacteria;p__Bacteroidetes;c__Bacteroidia;o__Bacteroidales;f__Lentimicrobiaceae;g__Lentimicrobium;s__Lentimicrobium saccharophilum	2	0	0	0	0	0	0	2	0
OPU_340	Paracoccus sediminis	k__Bacteria;p__Proteobacteria;c__Alphaproteobacteria;o__Rhodobacterales;f__Rhodobacteraceae;g__Paracoccus;s__Paracoccus sediminis	2	0	0	0	0	0	0	0	2
OPU_1077	Planomicrobium soli	k__Bacteria;p__Firmicutes;c__Bacilli;o__Bacillales;f__Planococcaceae;g__Planomicrobium;s__Planomicrobium soli	2	0	0	0	0	0	0	1	1
OPU_1103	Sporosarcina soli	k__Bacteria;p__Firmicutes;c__Bacilli;o__Bacillales;f__Planococcaceae;g__Sporosarcina;s__Sporosarcina soli	2	0	0	0	0	0	0	0	2
OPU_519	Pseudoflavitalea soli	k__Bacteria;p__Bacteroidetes;c__Chitinophagia;o__Chitinophagales;f__Chitinophagaceae;g__Pseudoflavitalea;s__Pseudoflavitalea soli	2	0	0	0	2	0	0	0	0
OPU_264	Devosia subaequoris	k__Bacteria;p__Proteobacteria;c__Alphaproteobacteria;o__Rhizobiales;f__Hyphomicrobiaceae;g__Devosia;s__Devosia subaequoris	1	0	0	0	0	0	0	0	1
OPU_290	Microvirga subterranea	k__Bacteria;p__Proteobacteria;c__Alphaproteobacteria;o__Rhizobiales;f__Methylobacteriaceae;g__Microvirga;s__Microvirga subterranea	1	0	0	0	0	1	0	0	0
OPU_348	Brevundimonas subvibrioides	k__Bacteria;p__Proteobacteria;c__Alphaproteobacteria;o__Caulobacterales;f__Caulobacteraceae;g__Brevundimonas;s__Brevundimonas subvibrioides	1	0	0	0	0	0	0	1	0
OPU_1188	Lactobacillus taiwanensis	k__Bacteria;p__Firmicutes;c__Bacilli;o__Lactobacillales;f__Lactobacillaceae;g__Lactobacillus;s__Lactobacillus taiwanensis	1	0	0	0	0	0	0	1	0
OPU_685	Opitutus terrae	k__Bacteria;p__Verrucomicrobia;c__Opitutae;o__Opitutales;f__Opitutaceae;g__Opitutus;s__Opitutus terrae	1	0	0	0	0	0	0	1	0
OPU_400	Reyranella terrae	k__Bacteria;p__Proteobacteria;c__Alphaproteobacteria;o__Rhodospirillales;f__Rhodospirillaceae;g__Reyranella;s__Reyranella terrae	1	0	0	0	0	0	1	0	0
OPU_602	Stenotrophobacter terrae	k__Bacteria;p__Acidobacteria;c__Blastocatellia;o__Blastocatellales;f__Blastocatellaceae;g__Stenotrophobacter;s__Stenotrophobacter terrae	1	0	0	0	0	1	0	0	0
OPU_846	Dactylosporangium thailandense	k__Bacteria;p__Actinobacteria;c__Actinobacteria;o__Actinomycetales;f__Micromonosporaceae;g__Dactylosporangium;s__Dactylosporangium thailandense	1	0	0	0	0	1	0	0	0
OPU_905	Actinophytocola timorensis	k__Bacteria;p__Actinobacteria;c__Actinobacteria;o__Pseudonocardiales;f__Pseudonocardiaceae;g__Actinophytocola;s__Actinophytocola timorensis	1	0	0	0	0	0	1	0	0
OPU_252	Phyllobacterium trifolii	k__Bacteria;p__Proteobacteria;c__Alphaproteobacteria;o__Rhizobiales;f__Phyllobacteriaceae;g__Phyllobacterium;s__Phyllobacterium trifolii	1	0	0	0	0	0	0	1	0
OPU_1007	Paenibacillus tundrae	k__Bacteria;p__Firmicutes;c__Bacilli;o__Bacillales;f__Paenibacillaceae;g__Paenibacillus;s__Paenibacillus tundrae	1	0	0	0	1	0	0	0	0
OPU_589	Oligoflexus tunisiensis	k__Bacteria;p__Proteobacteria;c__Oligoflexia;o__Oligoflexales;f__Oligoflexaceae;g__Oligoflexus;s__Oligoflexus tunisiensis	1	0	0	0	0	0	0	0	1
OPU_781	Brachybacterium tyrofermentans	k__Bacteria;p__Actinobacteria;c__Actinobacteria;o__Micrococcales;f__Dermabacteraceae;g__Brachybacterium;s__Brachybacterium tyrofermentans	1	0	1	0	0	0	0	0	0
OPU_1459	Actinoplanes utahensis	k__Bacteria;p__Actinobacteria;c__Actinobacteria;o__Micromonosporales;f__Micromonosporaceae;g__Actinoplanes;s__Actinoplanes utahensis	1	0	0	0	0	0	1	0	0
OPU_073	Povalibacter uvarum	k__Bacteria;p__Proteobacteria;c__Gammaproteobacteria;o__Unclassified Lysobacteriales;f__Povalibacter;g__Povalibacter uvarum	1	0	0	0	0	0	0	1	0
OPU_1386	Anaerococcus vaginalis	k__Bacteria;p__Firmicutes;c__Tissierellia;o__Tissierellales;f__Peptoniphilaceae;g__Anaerococcus;s__Anaerococcus vaginalis	1	0	0	0	0	1	0	0	0
OPU_342	Amaricoccus veronensis	k__Bacteria;p__Proteobacteria;c__Alphaproteobacteria;o__Rhodobacterales;f__Rhodobacteraceae;g__Amaricoccus;s__Amaricoccus veronensis	1	0	0	0	0	0	0	0	1
OPU_934	Modestrobacter versicolor	k__Bacteria;p__Actinobacteria;c__Actinobacteria;o__Geodermatophilales;f__Geodermatophilaceae;g__Modestobacter;s__Modestrobacter versicolor	1	0	0	0	0	0	0	1	0
OPU_229	Bartonella vinsonii*	k__Bacteria;p__Proteobacteria;c__Alphaproteobacteria;o__Rhizobiales;f__Bartonellaceae;g__Bartonella;s__Bartonella vinsonii	1	0	1	0	0	0	0	0	0
OPU_203	Sphingomonas vulcanisoli	k__Bacteria;p__Proteobacteria;c__Alphaproteobacteria;o__Sphingomonadales;f__Sphingomonadaceae;g__Sphingomonas;s__Sphingomonas vulcanisoli	1	0	0	0	0	0	1	0	0
OPU_891	Pseudonocardia xinjiangensis	k__Bacteria;p__Actinobacteria;c__Actinobacteria;o__Actinomycetales;f__Pseudonocardiaceae;g__Pseudonocardia;s__Pseudonocardia xinjiangensis	1	0	0	0	0	0	0	1	0
OPU_758	Knoellia aerolata	k__Bacteria;p__Actinobacteria;c__Actinobacteria;o__Micrococcales;f__Intrasporangiaceae;g__Knoellia;s__Knoellia aerolata	1	0	0	0	0	0	0	0	1
OPU_505	Segetibacter aerophilus	k__Bacteria;p__Bacteroidetes;c__Chitinophagia;o__Chitinophagales;f__Chitinophagaceae;g__Segetibacter;s__Segetibacter aerophilus	1	0	0	0	0	0	0	1	0
OPU_829	Streptomyces alboniger	k__Bacteria;p__Actinobacteria;c__Actinobacteria;o__Actinomycetales;f__Streptomycetaceae;g__Streptomyces;s__Streptomyces alboniger	1	0	0	0	0	0	0	1	0
OPU_1014	Paenibacillus alginolyticus	k__Bacteria;p__Firmicutes;c__Bacilli;o__Bacillales;f__Paenibacillaceae;g__Paenibacillus;s__Paenibacillus alginolyticus	1	0	0	0	0	0	0	1	0
OPU_812	Rothia amarae	k__Bacteria;p__Actinobacteria;c__Actinobacteria;o__Micrococcales;f__Micrococcaceae;g__Rothia;s__Rothia amarae	1	0	1	0	0	0	0	0	0
OPU_823	Friedmanniella antarctica	k__Bacteria;p__Actinobacteria;c__Actinobacteria;o__Propionibacteriales;f__Nocardioidaceae;g__Friedmanniella;s__Friedmanniella antarctica	1	0	0	0	1	0	0	0	0
OPU_707	Deinococcus apachensis	k__Bacteria;p__Deinococcus-Thermus;c__Deinococci;o__Deinococcales;f__Deinococcaceae;g__Deinococcus;s__Deinococcus apachensis	1	0	0	0	0	0	1	0	0
OPU_214	Novosphingobium arabidopsis	k__Bacteria;p__Proteobacteria;c__Alphaproteobacteria;o__Sphingomonadales;f__Sphingomonadaceae;g__Novosphingobium;s__Novosphingobium arabidopsis	1	0	0	0	0	0	1	0	0
OPU_202	Rhizorhabdus argentea*	k__Bacteria;p__Proteobacteria;c__Alphaproteobacteria;o__Sphingomonadales;f__Sphingomonadaceae;g__Rhizorhabdus;s__Rhizorhabdus argentea	1	0	0	0	0	0	1	0	0
OPU_044	Luteimonsa arsenica	k__Bacteria;p__Proteobacteria;c__Gammaproteobacteria;o__Lysobacteriales;f__Lysobacteraceae;g__Luteimonas;s__Luteimonsa arsenica	1	0	0	0	0	0	0	1	0
OPU_848	Virgisporangium aurantiacum	k__Bacteria;p__Actinobacteria;c__Actinobacteria;o__Actinomycetales;f__Micromonosporaceae;g__Virgisporangium;s__Virgisporangium aurantiacum	1	0	0	0	1	0	0	0	0
OPU_947	Cryotosporangium auranticum	k__Bacteria;p__Actinobacteria;c__Actinobacteria;o__Frankiales;f__Cryptosporangiaceae;g__Cryptosporangium;s__Cryotosporangium auranticum	1	0	0	0	0	0	1	0	0
OPU_827	Streptomyces beijiangensis	k__Bacteria;p__Actinobacteria;c__Actinobacteria;o__Actinomycetales;f__Streptomycetaceae;g__Streptomyces;s__Streptomyces beijiangensis	1	1	0	0	0	0	0	0	0
OPU_839	Actinoplanes brasiliensis	k__Bacteria;p__Actinobacteria;c__Actinobacteria;o__Micromonosporales;f__Micromonosporaceae;g__Actinoplanes;s__Actinoplanes brasiliensis	1	0	0	0	0	0	0	1	0
OPU_1288	Ruminococcus bromii	k__Bacteria;p__Firmicutes;c__Clostridia;o__Clostridiales;f__Ruminococcaceae;g__Ruminococcus;s__Ruminococcus bromii	1	0	0	0	0	1	0	0	0
OPU_277	Methylobacterium bullatum	k__Bacteria;p__Proteobacteria;c__Alphaproteobacteria;o__Rhizobiales;f__Methylobacteriaceae;g__Methylobacterium;s__Methylobacterium bullatum	1	0	0	0	0	0	1	0	0
OPU_1368	Clostridium butyricum	k__Bacteria;p__Firmicutes;c__Clostridia;o__Clostridiales;f__Clostridiaceae;g__Clostridium;s__Clostridium butyricum	1	0	0	0	0	0	0	0	1
OPU_115	Eoetvoesia caeni	k__Bacteria;p__Proteobacteria;c__Betaproteobacteria;o__Burkholderiales;f__Alcaligenaceae;g__Eoetvoesia;s__Eoetvoesia caeni	1	0	0	0	0	0	0	0	1
OPU_1272	Ruminococcus callidus	k__Bacteria;p__Firmicutes;c__Clostridia;o__Clostridiales;f__Ruminococcaceae;g__Ruminococcus;s__Ruminococcus callidus	1	0	0	0	0	0	0	1	0
OPU_247	Mesorhizobium camelthorni	k__Bacteria;p__Proteobacteria;c__Alphaproteobacteria;o__Rhizobiales;f__Phyllobacteriaceae;g__Mesorhizobium;s__Mesorhizobium camelthorni	1	0	0	0	0	0	0	1	0
OPU_105	Piscinibacterium candidicorallinum	k__Bacteria;p__Proteobacteria;c__Betaproteobacteria;o__Unclassified Burkholderiales;f__Unclassified family;g__Piscinibacterium;s__Piscinibacterium candidicorallinum	1	0	0	0	0	0	0	0	1
OPU_1012	Paenibacillus castaneae	k__Bacteria;p__Firmicutes;c__Bacilli;o__Bacillales;f__Paenibacillaceae;g__Paenibacillus;s__Paenibacillus castaneae	1	0	0	0	0	0	0	1	0
OPU_245	Mesorhizobium chacoense	k__Bacteria;p__Proteobacteria;c__Alphaproteobacteria;o__Rhizobiales;f__Phyllobacteriaceae;g__Mesorhizobium;s__Mesorhizobium chacoense	1	0	0	0	0	0	0	1	0
OPU_1252	Anaerobacterium chartisolvens	k__Bacteria;p__Firmicutes;c__Clostridia;o__Clostridiales;f__Hungateiclostridiaceae;g__Anaerobacterium;s__Anaerobacterium chartisolvens	1	0	0	0	0	0	0	1	0
OPU_437	Flavobacterium chilense	k__Bacteria;p__Bacteroidetes;c__Flavobacteriia;o__Flavobacteriales;f__Flavobacteriaceae;g__Flavobacterium;s__Flavobacterium chilense	1	0	0	0	0	0	0	0	1
OPU_262	Devosia chinhatensis	k__Bacteria;p__Proteobacteria;c__Alphaproteobacteria;o__Rhizobiales;f__Hyphomicrobiaceae;g__Devosia;s__Devosia chinhatensis	1	0	0	0	0	0	1	0	0
OPU_841	Krasilnikoviacinnamomea	k__Bacteria;p__Actinobacteria;c__Actinobacteria;o__Micromonosporales;f__Micromonosporaceae;g__Krasilnikovia;s__Krasilnikovia cinnamomea	1	0	0	0	0	1	0	0	0
OPU_008	Pantoea conspicua	k__Bacteria;p__Proteobacteria;c__Gammaproteobacteria;o__Enterobacteriales;f__Erwiniaceae;g__Pantoea;s__Pantoea conspicua	1	0	1	0	0	0	0	0	0
OPU_750	Janibacter cremeus	k__Bacteria;p__Actinobacteria;c__Actinobacteria;o__Micrococcales;f__Intrasporangiaceae;g__Janibacter;s__Janibacter cremeus	1	0	0	0	1	0	0	0	0
OPU_1191	Streptococcus cuniculi	k__Bacteria;p__Firmicutes;c__Bacilli;o__Lactobacillales;f__Streptococcaceae;g__Streptococcus;s__Streptococcus cuniculi	1	0	0	0	0	0	1	0	0
OPU_804	Arthrobacter cystallopoietes	k__Bacteria;p__Actinobacteria;c__Actinobacteria;o__Micrococcales;f__Micrococcaceae;g__Arthrobacter;s__Arthrobacter cystallopoietes	1	0	0	0	0	0	0	0	1
OPU_923	Rhodococcus degradans	k__Bacteria;p__Actinobacteria;c__Actinobacteria;o__Actinomycetales;f__Nocardiaceae;g__Rhodococcus;s__Rhodococcus degradans	1	0	0	0	0	0	1	0	0
OPU_864	Nocardioides deserti	k__Bacteria;p__Actinobacteria;c__Actinobacteria;o__Actinomycetales;f__Nocardioidaceae;g__Nocardioides;s__Nocardioides deserti	1	0	0	0	0	0	1	0	0
OPU_221	Sphingomonas echinoides	k__Bacteria;p__Proteobacteria;c__Alphaproteobacteria;o__Sphingomonadales;f__Sphingomonadaceae;g__Sphingomonas;s__Sphingomonas echinoides	1	0	0	0	1	0	0	0	0
OPU_845	Actinoplanes ferrigineus	k__Bacteria;p__Actinobacteria;c__Actinobacteria;o__Micromonosporales;f__Micromonosporaceae;g__Actinoplanes;s__Actinoplanes ferrigineus	1	0	0	0	0	1	0	0	0
OPU_071	Acidibacter ferrireducens	k__Bacteria;p__Proteobacteria;c__Gammaproteobacteria;o__Unclassified order;f__Unclassified family;g__Acidibacter;s__Acidibacter ferrireducens	1	0	0	0	0	0	0	1	0
OPU_704	Deinococcus ficus	k__Bacteria;p__Deinococcus-Thermus;c__Deinococci;o__Deinococcales;f__Deinococcaceae;g__Deinococcus;s__Deinococcus ficus	1	0	0	0	1	0	0	0	0
OPU_173	Sphingomonas flava	k__Bacteria;p__Proteobacteria;c__Alphaproteobacteria;o__Sphingomonadales;f__Sphingomonadaceae;g__Sphingomonas;s__Sphingomonas flava	1	0	0	0	0	0	0	1	0
OPU_562	Kofleria flava	k__Bacteria;p__Proteobacteria;c__Deltaproteobacteria;o__Myxococcales;f__Nannocystineae;g__Kofleriaceae;s__Kofleria;Kofleria flava	1	0	0	0	0	1	0	0	0
OPU_084	Herminiimonas fonticola	k__Bacteria;p__Proteobacteria;c__Betaproteobacteria;o__Burkholderiales;f__Oxalobacteraceae;g__Herminiimonas;s__Herminiimonas fonticola	1	0	0	0	0	0	0	1	0
OPU_643	Zavarzinella formosa	k__Bacteria;p__Planctomycetes;c__Planctomycetacia;o__Planctomycetales;f__Gemmataceae;g__Zavarzinella;s__Zavarzinella formosa	1	0	0	0	0	0	1	0	0
OPU_170	Sphingomonas gei	k__Bacteria;p__Proteobacteria;c__Alphaproteobacteria;o__Sphingomonadales;f__Sphingomonadaceae;g__Sphingomonas;s__Sphingomonas gei	1	0	0	0	0	0	1	0	0
OPU_679	Roseimicrobium gellanilyticum	k__Bacteria;p__Verrucomicrobia;c__Verrucomicrobiae;o__Verrucomicrobiales;f__Verrucomicrobiaceae;g__Roseimicrobium;s__Roseimicrobium gellanilyticum	1	0	0	0	0	0	1	0	0
OPU_780	Brachybacterium ginsengisoli	k__Bacteria;p__Actinobacteria;c__Actinobacteria;o__Micrococcales;f__Dermabacteraceae;g__Brachybacterium;s__Brachybacterium ginsengisoli	1	0	1	0	0	0	0	0	0
OPU_141	Ramlibacter ginsenosidimutans	k__Bacteria;p__Proteobacteria;c__Betaproteobacteria;o__Burkholderiales;f__Comamonadaceae;g__Ramlibacter;s__Ramlibacter ginsenosidimutans	1	0	0	0	0	0	1	0	0
OPU_463	Anseongella ginsenosidimutans	k__Bacteria;p__Bacteroidetes;c__Sphingobacteriia;o__Sphingobacteriales;f__Sphingobacteriaceae;g__Anseongella;s__Anseongella ginsenosidimutans	1	0	0	0	0	0	0	1	0
OPU_257	Aureimonas glaciei	k__Bacteria;p__Proteobacteria;c__Alphaproteobacteria;o__Rhizobiales;f__Aurantimonadaceae;g__Aureimonas;s__Aureimonas glaciei	1	0	0	0	0	0	0	1	0
OPU_1183	Macrococcus hajekii	k__Bacteria;p__Firmicutes;c__Bacilli;o__Bacillales;f__Staphylococcaceae;g__Macrococcus;s__Macrococcus hajekii	1	0	0	0	1	0	0	0	0
OPU_440	Flavobacterium hauense	k__Bacteria;p__Bacteroidetes;c__Flavobacteriia;o__Flavobacteriales;f__Flavobacteriaceae;g__Flavobacterium;s__Flavobacterium hauense	1	0	0	0	1	0	0	0	0
OPU_1046	Bacillus herbersteinensis	k__Bacteria;p__Firmicutes;c__Bacilli;o__Bacillales;f__Bacillaceae;g__Bacillus;s__Bacillus herbersteinensis	1	0	0	0	0	0	0	1	0
OPU_138	Variovorax humicola	k__Bacteria;p__Proteobacteria;c__Betaproteobacteria;o__Burkholderiales;f__Comamonadaceae;g__Variovorax;s__Variovorax humicola	1	0	0	0	1	0	0	0	0
OPU_251	Phyllobacterium ifriqiyense	k__Bacteria;p__Proteobacteria;c__Alphaproteobacteria;o__Rhizobiales;f__Phyllobacteriaceae;g__Phyllobacterium;s__Phyllobacterium ifriqiyense	1	1	0	0	0	0	0	0	0
OPU_483	Rufibacter immobilis	k__Bacteria;p__Bacteroidetes;c__Cytophagia;o__Cytophagales;f__Hymenobacteraceae;g__Rufibacter;s__Rufibacter immobilis	1	0	0	0	0	0	1	0	0
OPU_279	Methylobacterium iners	k__Bacteria;p__Proteobacteria;c__Alphaproteobacteria;o__Rhizobiales;f__Methylobacteriaceae;g__Methylobacterium;s__Methylobacterium iners	1	0	0	0	0	1	0	0	0
OPU_869	Nocardioides intraradicalis	k__Bacteria;p__Actinobacteria;c__Actinobacteria;o__Actinomycetales;f__Nocardioidaceae;g__Nocardioides;s__Nocardioides intraradicalis	1	0	0	0	1	0	0	0	0
OPU_734	Microbacterium invictum	k__Bacteria;p__Actinobacteria;c__Actinobacteria;o__Micrococcales;f__Microbacteriaceae;g__Microbacterium;s__Microbacterium invictum	1	0	0	0	0	0	1	0	0
OPU_922	Nocardia iowensis	k__Bacteria;p__Actinobacteria;c__Actinobacteria;o__Actinomycetales;f__Nocardiaceae;g__Nocardia;s__Nocardia iowensis	1	0	0	0	1	0	0	0	0
OPU_836	Phytohabitans kaempferiae	k__Bacteria;p__Actinobacteria;c__Actinobacteria;o__Actinomycetales;f__Micromonosporaceae;g__Phytohabitans;s__Phytohabitans kaempferiae	1	0	0	0	0	0	0	1	0
OPU_1083	Chungangia koreensis	k__Bacteria;p__Firmicutes;c__Bacilli;o__Unclassified Bacillales;f__Chungangia;g__Chungangia koreensis	1	0	0	0	0	0	0	0	1
OPU_056	Lysobacter korlensis	k__Bacteria;p__Proteobacteria;c__Gammaproteobacteria;o__Lysobacteriales;f__Lysobacteraceae;g__Lysobacter;s__Lysobacter korlensis	1	0	0	0	0	0	0	1	0
OPU_1045	Bacillus litoralis	k__Bacteria;p__Firmicutes;c__Bacilli;o__Bacillales;f__Bacillaceae;g__Bacillus;s__Bacillus litoralis	1	0	0	0	0	0	0	0	1
OPU_747	Subtercola lobariae	k__Bacteria;p__Actinobacteria;c__Actinobacteria;o__Micrococcales;f__Microbacteriaceae;g__Subtercola;s__Subtercola lobariae	1	0	0	0	0	0	0	1	0
OPU_821	Friedmanniella lucida	k__Bacteria;p__Actinobacteria;c__Actinobacteria;o__Actinomycetales;f__Propionibacteriaceae;g__Friedmanniella;s__Friedmanniella lucida	1	0	0	0	0	1	0	0	0
OPU_384	Roseomonas ludipuer	k__Bacteria;p__Proteobacteria;c__Alphaproteobacteria;o__Rhodospirillales;f__Acetobacteraceae;g__Roseomonas;s__Roseomonas ludipuer	1	0	0	0	0	0	1	0	0
OPU_1024	Cohnella lupini	k__Bacteria;p__Firmicutes;c__Bacilli;o__Bacillales;f__Paenibacillaceae;g__Cohnella;s__Cohnella lupini	1	0	0	0	0	0	0	1	0
OPU_205	Sphingomonas lutea	k__Bacteria;p__Proteobacteria;c__Alphaproteobacteria;o__Sphingomonadales;f__Sphingomonadaceae;g__Sphingomonas;s__Sphingomonas lutea	1	0	0	0	1	0	0	0	0
OPU_756	Fodinibacter lutens	k__Bacteria;p__Actinobacteria;c__Actinobacteria;o__Micrococcales;f__Intrasporangiaceae;g__Fodinibacter;s__Fodinibacter lutens	1	0	0	0	1	0	0	0	0
OPU_556	Labilithrix luteola	k__Bacteria;p__Proteobacteria;c__Deltaproteobacteria;o__Myxococcales;f__Sorangiineae;g__Labilitrichaceae;s__Labilithrix;Labilithrix luteola	1	0	0	0	0	0	0	1	0
OPU_1034	Oceanobacillus luteolus	k__Bacteria;p__Firmicutes;c__Bacilli;o__Bacillales;f__Bacillaceae;g__Oceanobacillus;s__Oceanobacillus luteolus	1	0	0	0	0	0	0	0	1
OPU_1038	Pseudogracilibacillus marinus	k__Bacteria;p__Firmicutes;c__Bacilli;o__Bacillales;f__Bacillaceae;g__Pseudogracilibacillus;s__Pseudogracilibacillus marinus	1	0	1	0	0	0	0	0	0
OPU_661	Gemesia maris	k__Bacteria;p__Planctomycetes;c__Planctomycetia;o__Planctomycetales;f__Planctomycetaceae;g__Gimesia;s__Gemesia maris	1	0	0	0	0	0	0	1	0
OPU_1072	Planomicrobium mcmeekinii	k__Bacteria;p__Firmicutes;c__Bacilli;o__Bacillales;f__Planococcaceae;g__Planomicrobium;s__Planomicrobium mcmeekinii	1	0	0	0	0	0	0	0	1
OPU_354	Caulobacter mirabilis	k__Bacteria;p__Proteobacteria;c__Alphaproteobacteria;o__Caulobacterales;f__Caulobacteraceae;g__Caulobacter;s__Caulobacter mirabilis	1	0	0	0	0	0	1	0	0
OPU_911	Mycobacterium monacense	k__Bacteria;p__Actinobacteria;c__Actinobacteria;o__Actinomycetales;f__Mycobacteriaceae;g__Mycobacterium;s__Mycobacterium monacense	1	0	0	0	0	0	1	0	0
OPU_246	Chelativorans multitrophicus	k__Bacteria;p__Proteobacteria;c__Alphaproteobacteria;o__Rhizobiales;f__Phyllobacteriaceae;g__Chelativorans;s__Chelativorans multitrophicus	1	0	0	0	0	0	0	1	0
OPU_097	Massilia namucuonensis	k__Bacteria;p__Proteobacteria;c__Betaproteobacteria;o__Burkholderiales;f__Oxalobacteraceae;g__Massilia;s__Massilia namucuonensis	1	0	0	0	0	0	0	1	0
OPU_377	Roseomonas nepalensis	k__Bacteria;p__Proteobacteria;c__Alphaproteobacteria;o__Rhodospirillales;f__Acetobacteraceae;g__Roseomonas;s__Roseomonas nepalensis	1	0	0	0	0	0	1	0	0
OPU_837	Actinoplanes nipponensis	k__Bacteria;p__Actinobacteria;c__Actinobacteria;o__Micromonosporales;f__Micromonosporaceae;g__Actinoplanes;s__Actinoplanes nipponensis	1	0	0	0	0	0	1	0	0
OPU_276	Methylobacterium nodulans	k__Bacteria;p__Proteobacteria;c__Alphaproteobacteria;o__Rhizobiales;f__Methylobacteriaceae;g__Methylobacterium;s__Methylobacterium nodulans	1	0	0	0	0	0	0	0	1
OPU_442	Flavobacterium noncentrifugens	k__Bacteria;p__Bacteroidetes;c__Flavobacteriia;o__Flavobacteriales;f__Flavobacteriaceae;g__Flavobacterium;s__Flavobacterium noncentrifugens	1	0	0	0	0	0	1	0	0
OPU_642	Gemmata obscuriglobus	k__Bacteria;p__Planctomycetes;c__Planctomycetacia;o__Planctomycetales;f__Gemmataceae;g__Gemmata;s__Gemmata obscuriglobus	1	1	0	0	0	0	0	0	0
OPU_980	Gaiella occulta	k__Bacteria;p__Actinobacteria;c__Actinobacteria;o__Rubrobacteridae;f__Gaiellales;g__Gaiellaceae;s__Gaiella;Gaiella occulta	1	0	0	0	0	0	0	1	0
OPU_281	Methylobacterium organophilum	k__Bacteria;p__Proteobacteria;c__Alphaproteobacteria;o__Rhizobiales;f__Methylobacteriaceae;g__Methylobacterium;s__Methylobacterium organophilum	1	0	0	0	0	0	1	0	0
OPU_454	Pedobacter oryzae	k__Bacteria;p__Bacteroidetes;c__Sphingobacteriia;o__Sphingobacteriales;f__Sphingobacteriaceae;g__Pedobacter;s__Pedobacter oryzae	1	0	0	0	0	0	0	1	0
OPU_1388	Helcococcus ovis*	k__Bacteria;p__Firmicutes;c__Clostridia;o__Unclassified Clostridiales;f__Helcococcus;g__Helcococcus ovis	1	0	0	0	0	0	1	0	0
OPU_269	Devosia pacifica	k__Bacteria;p__Proteobacteria;c__Alphaproteobacteria;o__Rhizobiales;f__Hyphomicrobiaceae;g__Devosia;s__Devosia pacifica	1	0	0	0	0	0	0	1	0
OPU_359	Phenylobacterium panacis	k__Bacteria;p__Proteobacteria;c__Alphaproteobacteria;o__Caulobacterales;f__Caulobacteraceae;g__Phenylobacterium;s__Phenylobacterium panacis	1	0	0	0	0	0	1	0	0
OPU_796	Artheobacter pascens	k__Bacteria;p__Actinobacteria;c__Actinobacteria;o__Micrococcales;f__Micrococcaceae;g__Arthrobacter;s__Artheobacter pascens	1	0	0	0	0	0	0	1	0
OPU_380	Roseomonas pecuniae	k__Bacteria;p__Proteobacteria;c__Alphaproteobacteria;o__Rhodospirillales;f__Acetobacteraceae;g__Roseomonas;s__Roseomonas pecuniae	1	0	0	0	0	1	0	0	0
OPU_1123	Staphylococcus pettenkoferi	k__Bacteria;p__Firmicutes;c__Bacilli;o__Bacillales;f__Staphylococcaceae;g__Staphylococcus;s__Staphylococcus pettenkoferi	1	0	0	0	0	0	1	0	0
OPU_948	Sporichthya polymorpha	k__Bacteria;p__Actinobacteria;c__Actinobacteria;o__Sporichthyales;f__Sporichthyaceae;g__Sporichthya;s__Sporichthya polymorpha	1	0	0	0	0	0	0	1	0
OPU_254	Corticibacterium populi	k__Bacteria;p__Proteobacteria;c__Alphaproteobacteria;o__Rhizobiales;f__Phyllobacteriaceae;g__Corticibacterium;s__Corticibacterium populi	1	0	0	0	0	0	0	1	0
OPU_514	Flavitalea populi	k__Bacteria;p__Bacteroidetes;c__Chitinophagia;o__Chitinophagales;f__Chitinophagaceae;g__Flavitalea;s__Flavitalea populi	1	1	0	0	0	0	0	0	0
OPU_1100	Sporosarcina psychrophila	k__Bacteria;p__Firmicutes;c__Bacilli;o__Bacillales;f__Planococcaceae;g__Sporosarcina;s__Sporosarcina psychrophila	1	0	0	1	0	0	0	0	0
OPU_1167	Jeotgalicoccus psychrophilus	k__Bacteria;p__Firmicutes;c__Bacilli;o__Bacillales;f__Staphylococcaceae;g__Jeotgalicoccus;s__Jeotgalicoccus psychrophilus	1	0	0	1	0	0	0	0	0
OPU_751	Cryobacterium psychrotolerans	k__Bacteria;p__Actinobacteria;c__Actinobacteria;o__Micrococcales;f__Microbacteriaceae;g__Cryobacterium;s__Cryobacterium psychrotolerans	1	0	0	0	0	1	0	0	0
OPU_908	Mycobacterium pulveris	k__Bacteria;p__Actinobacteria;c__Actinobacteria;o__Actinomycetales;f__Mycobacteriaceae;g__Mycobacterium;s__Mycobacterium pulveris	1	0	0	0	0	0	0	1	0
OPU_854	Actinoplanes regularis	k__Bacteria;p__Actinobacteria;c__Actinobacteria;o__Micromonosporales;f__Micromonosporaceae;g__Actinoplanes;s__Actinoplanes regularis	1	0	0	0	0	0	0	1	0
OPU_898	Pseudonocardia rhizophila	k__Bacteria;p__Actinobacteria;c__Actinobacteria;o__Actinomycetales;f__Pseudonocardiaceae;g__Pseudonocardia;s__Pseudonocardia rhizophila	1	0	0	0	0	0	0	1	0
OPU_376	Belnapia rosea	k__Bacteria;p__Proteobacteria;c__Alphaproteobacteria;o__Rhodospirillales;f__Acetobacteraceae;g__Belnapia;s__Belnapia rosea	1	0	0	0	0	0	0	0	1
OPU_337	Rubellimicrobium roseum	k__Bacteria;p__Proteobacteria;c__Alphaproteobacteria;o__Rhodobacterales;f__Rhodobacteraceae;g__Rubellimicrobium;s__Rubellimicrobium roseum	1	0	0	0	0	1	0	0	0
OPU_453	Pedobacter ruber	k__Bacteria;p__Bacteroidetes;c__Sphingobacteriia;o__Sphingobacteriales;f__Sphingobacteriaceae;g__Pedobacter;s__Pedobacter ruber	1	0	0	0	1	0	0	0	0
OPU_1111	Staphylococcus sciuri	k__Bacteria;p__Firmicutes;c__Bacilli;o__Bacillales;f__Staphylococcaceae;g__Staphylococcus;s__Staphylococcus sciuri	1	0	0	0	1	0	0	0	0
OPU_210	Qipengyuania sediminia	k__Bacteria;p__Proteobacteria;c__Alphaproteobacteria;o__Sphingomonadales;f__Erythrobacteraceae;g__Qipengyuania;s__Qipengyuania sediminia	1	0	0	0	0	0	0	1	0
OPU_498	Dyadobacter sediminis	k__Bacteria;p__Bacteroidetes;c__Cytophagia;o__Cytophagales;f__Cytophagaceae;g__Dyadobacter;s__Dyadobacter sediminis	1	0	0	0	0	0	1	0	0
OPU_206	Sandaracinobacter sibiricus	k__Bacteria;p__Proteobacteria;c__Alphaproteobacteria;o__Sphingomonadales;f__Sphingomonadaceae;g__Sandaracinobacter;s__Sandaracinobacter sibiricus	1	0	0	0	1	0	0	0	0
OPU_310	Pseudorhpdoplanes sinuspersici	k__Bacteria;p__Proteobacteria;c__Alphaproteobacteria;o__Rhizobiales;f__Xanthobacteraceae;g__Pseudorhodoplanes;s__Pseudorhpdoplanes sinuspersici	1	0	0	0	0	0	0	1	0
OPU_399	Reyranella soli	k__Bacteria;p__Proteobacteria;c__Alphaproteobacteria;o__Rhodospirillales;f__Rhodospirillaceae;g__Reyranella;s__Reyranella soli	1	0	0	0	0	0	0	1	0
OPU_748	Galbitalea soli	k__Bacteria;p__Actinobacteria;c__Actinobacteria;o__Micrococcales;f__Microbacteriaceae;g__Galbitalea;s__Galbitalea soli	1	0	0	0	1	0	0	0	0
OPU_241	Mesorhizobium soli	k__Bacteria;p__Proteobacteria;c__Alphaproteobacteria;o__Rhizobiales;f__Phyllobacteriaceae;g__Mesorhizobium;s__Mesorhizobium soli	1	0	0	0	0	0	0	1	0
OPU_263	Devosia soli	k__Bacteria;p__Proteobacteria;c__Alphaproteobacteria;o__Rhizobiales;f__Hyphomicrobiaceae;g__Devosia;s__Devosia soli	1	0	0	0	0	0	0	0	1
OPU_134	Ramlibacter solisilvae	k__Bacteria;p__Proteobacteria;c__Betaproteobacteria;o__Burkholderiales;f__Comamonadaceae;g__Ramlibacter;s__Ramlibacter solisilvae	1	0	0	0	0	1	0	0	0		OPU No.	277	40.2032
OPU_452	Mucilaginibacter soyangensis	k__Bacteria;p__Bacteroidetes;c__Sphingobacteriia;o__Sphingobacteriales;f__Sphingobacteriaceae;g__Mucilaginibacter;s__Mucilaginibacter soyangensis	1	0	0	0	0	0	0	1	0	known species	Reads	25562	40.6249
OPU_416	Wolbachia sp1	k__Bacteria;p__Proteobacteria;c__Alphaproteobacteria;o__Rickettsiales;f__Anaplasmataceae;g__Wolbachia;s__Wolbachia sp1	24205	2263	3152	2206	3754	1845	1556	5328	4101
OPU_1107	Staphylococcus sp1	k__Bacteria;p__Firmicutes;c__Bacilli;o__Bacillales;f__Staphylococcaceae;g__Staphylococcus;s__Staphylococcus sp1	5170	458	574	109	808	190	1028	1691	312
OPU_427	Rickettsia sp1	k__Bacteria;p__Proteobacteria;c__Alphaproteobacteria;o__Rickettsiales;f__Rickettsiaceae;g__Rickettsia;s__Rickettsia sp1	1897	1	77	6	9	689	181	360	574
OPU_1149	Staphylococcus sp11	k__Bacteria;p__Firmicutes;c__Bacilli;o__Bacillales;f__Staphylococcaceae;g__Staphylococcus;s__Staphylococcus sp11	652	199	0	1	242	89	11	104	6
OPU_028	Acinetobacter sp2	k__Bacteria;p__Proteobacteria;c__Gammaproteobacteria;o__Pseudomonadales;f__Moraxellaceae;g__Acinetobacter;s__Acinetobacter sp2	639	16	415	4	4	3	154	42	1
OPU_1125	Staphylococcus sp8	k__Bacteria;p__Firmicutes;c__Bacilli;o__Bacillales;f__Staphylococcaceae;g__Staphylococcus;s__Staphylococcus sp8	523	7	19	4	36	3	9	12	433
OPU_230	Bartonella sp1	k__Bacteria;p__Proteobacteria;c__Alphaproteobacteria;o__Rhizobiales;f__Bartonellaceae;g__Bartonella;s__Bartonella sp1	469	0	0	32	0	6	134	0	297
OPU_1165	Jeotgalicoccus sp1	k__Bacteria;p__Firmicutes;c__Bacilli;o__Bacillales;f__Staphylococcaceae;g__Jeotgalicoccus;s__Jeotgalicoccus sp1	441	0	96	287	1	1	0	7	49
OPU_1115	Brochothrix sp1	k__Bacteria;p__Firmicutes;c__Bacilli;o__Bacillales;f__Listeriaceae;g__Brochothrix;s__Brochothrix sp1	155	1	104	0	0	0	37	10	3
OPU_1143	Staphylococcus sp10	k__Bacteria;p__Firmicutes;c__Bacilli;o__Bacillales;f__Staphylococcaceae;g__Staphylococcus;s__Staphylococcus sp10	139	28	9	8	36	14	27	15	2
OPU_1160	Staphylococcus sp15	k__Bacteria;p__Firmicutes;c__Bacilli;o__Bacillales;f__Staphylococcaceae;g__Staphylococcus;s__Staphylococcus sp15	125	17	7	6	46	13	19	17	0
OPU_1101	Sporosarcina sp2	k__Bacteria;p__Firmicutes;c__Bacilli;o__Bacillales;f__Planococcaceae;g__Sporosarcina;s__Sporosarcina sp2	81	72	0	0	0	0	0	9	0
OPU_1377	Romboutsia sp1	k__Bacteria;p__Firmicutes;c__Clostridia;o__Clostridiales;f__Clostridiaceae;g__Romboutsia;s__Romboutsia sp1	77	0	0	0	0	0	38	39	0
OPU_1049	Bacillus sp3	k__Bacteria;p__Firmicutes;c__Bacilli;o__Bacillales;f__Bacillaceae;g__Bacillus;s__Bacillus sp3	46	0	0	0	0	0	0	6	40
OPU_1122	Brochothrix sp5	k__Bacteria;p__Firmicutes;c__Bacilli;o__Bacillales;f__Listeriaceae;g__Brochothrix;s__Brochothrix sp5	39	11	2	1	15	2	6	2	0
OPU_1121	Brochothrix sp4	k__Bacteria;p__Firmicutes;c__Bacilli;o__Bacillales;f__Listeriaceae;g__Brochothrix;s__Brochothrix sp4	31	2	9	3	7	1	6	3	0
OPU_810	Arthrobacter sp4	k__Bacteria;p__Actinobacteria;c__Actinobacteria;o__Micrococcales;f__Micrococcaceae;g__Arthrobacter;s__Arthrobacter sp4	31	0	0	0	0	0	30	1	0
OPU_224	Ochrobactrum sp1	k__Bacteria;p__Proteobacteria;c__Alphaproteobacteria;o__Rhizobiales;f__Brucellaceae;g__Ochrobactrum;s__Ochrobactrum sp1	30	0	1	0	1	0	1	27	0
OPU_501	Terrimonas sp1	k__Bacteria;p__Bacteroidetes;c__Chitinophagia;o__Chitinophagales;f__Chitinophagaceae;g__Terrimonas;s__Terrimonas sp1	28	0	0	0	1	12	1	12	2
OPU_879	Mumia sp1	k__Bacteria;p__Actinobacteria;c__Actinobacteria;o__Actinomycetales;f__Nocardioidaceae;g__Mumia;s__Mumia sp1	28	0	0	0	1	0	27	0	0
OPU_417	Wolbachia sp2	k__Bacteria;p__Proteobacteria;c__Alphaproteobacteria;o__Rickettsiales;f__Anaplasmataceae;g__Wolbachia;s__Wolbachia sp2	22	2	7	2	2	2	0	1	6
OPU_1102	Sporosarcina sp3	k__Bacteria;p__Firmicutes;c__Bacilli;o__Bacillales;f__Planococcaceae;g__Sporosarcina;s__Sporosarcina sp3	22	0	0	0	0	0	0	0	22
OPU_503	Segetibacter sp1	k__Bacteria;p__Bacteroidetes;c__Chitinophagia;o__Chitinophagales;f__Chitinophagaceae;g__Segetibacter;s__Segetibacter sp1	20	0	0	0	3	5	2	9	1
OPU_1159	Staphylococcus sp14	k__Bacteria;p__Firmicutes;c__Bacilli;o__Bacillales;f__Staphylococcaceae;g__Staphylococcus;s__Staphylococcus sp14	20	0	7	7	4	0	2	0	0
OPU_1110	Staphylococcus sp3	k__Bacteria;p__Firmicutes;c__Bacilli;o__Bacillales;f__Staphylococcaceae;g__Staphylococcus;s__Staphylococcus sp3	20	2	2	1	0	0	3	9	3
OPU_522	Flavisolibacter sp1	k__Bacteria;p__Bacteroidetes;c__Chitinophagia;o__Chitinophagales;f__Chitinophagaceae;g__Flavisolibacter;s__Flavisolibacter sp1	19	0	0	0	1	2	0	11	5
OPU_324	Rhodomicrobium sp1	k__Bacteria;p__Proteobacteria;c__Alphaproteobacteria;o__Rhizobiales;f__Hyphomicrobiaceae;g__Rhodomicrobium;s__Rhodomicrobium sp1	18	0	0	0	10	0	1	7	0
OPU_1424	Pantanalinema sp1	k__Bacteria;p__Cyanobacteria;c__Cyanophyceae;o__Oscillatoriales;f__Unclassified family;g__Pantanalinema;s__Pantanalinema sp1	18	0	0	0	14	3	0	1	0
OPU_323	Hyphomicrobium sp2	k__Bacteria;p__Proteobacteria;c__Alphaproteobacteria;o__Rhizobiales;f__Hyphomicrobiaceae;g__Hyphomicrobium;s__Hyphomicrobium sp2	15	3	0	0	0	3	1	2	6
OPU_771	Corynebacterium sp3	k__Bacteria;p__Actinobacteria;c__Actinobacteria;o__Actinomycetales;f__Corynebacteriaceae;g__Corynebacterium;s__Corynebacterium sp3	15	0	0	1	4	2	1	7	0
OPU_1198	Facklamia sp2	k__Bacteria;p__Firmicutes;c__Bacilli;o__Lactobacillales;f__Aerococcaceae;g__Facklamia;s__Facklamia sp2	14	0	3	7	2	0	0	2	0
OPU_1120	Brochothrix sp3	k__Bacteria;p__Firmicutes;c__Bacilli;o__Bacillales;f__Listeriaceae;g__Brochothrix;s__Brochothrix sp3	14	8	4	0	1	0	1	0	0
OPU_1415	Phyllonema sp1	k__Bacteria;p__Cyanobacteria;c__Cyanophyceae;o__Nostocales;f__Rivulariaceae;g__Phyllonema;s__Phyllonema sp1	13	0	0	0	2	11	0	0	0
OPU_1164	Staphylococcus sp16	k__Bacteria;p__Firmicutes;c__Bacilli;o__Bacillales;f__Staphylococcaceae;g__Staphylococcus;s__Staphylococcus sp16	12	1	1	2	0	4	2	1	1
OPU_775	Corynebacterium sp2	k__Bacteria;p__Actinobacteria;c__Actinobacteria;o__Actinomycetales;f__Corynebacteriaceae;g__Corynebacterium;s__Corynebacterium sp2	12	0	2	2	4	0	0	1	3
OPU_598	Blastocatella sp2	k__Bacteria;p__Acidobacteria;c__Blastocatellia;o__Blastocatellales;f__Blastocatellaceae;g__Blastocatella;s__Blastocatella sp2	12	0	0	0	0	2	0	9	1
OPU_1108	Staphylococcus sp2	k__Bacteria;p__Firmicutes;c__Bacilli;o__Bacillales;f__Staphylococcaceae;g__Staphylococcus;s__Staphylococcus sp2	12	1	4	1	0	0	4	2	0
OPU_403	Skermanella sp3	k__Bacteria;p__Proteobacteria;c__Alphaproteobacteria;o__Rhodospirillales;f__Rhodospirillaceae;g__Skermanella;s__Skermanella sp3	11	0	0	0	2	1	0	7	1
OPU_420	Wolbachia sp5	k__Bacteria;p__Proteobacteria;c__Alphaproteobacteria;o__Rickettsiales;f__Anaplasmataceae;g__Wolbachia;s__Wolbachia sp5	11	0	0	0	0	7	2	0	2
OPU_140	Ramlibacter sp1	k__Bacteria;p__Proteobacteria;c__Betaproteobacteria;o__Burkholderiales;f__Comamonadaceae;g__Ramlibacter;s__Ramlibacter sp1	10	0	0	0	0	0	3	6	1
OPU_1113	Staphylococcus sp5	k__Bacteria;p__Firmicutes;c__Bacilli;o__Bacillales;f__Staphylococcaceae;g__Staphylococcus;s__Staphylococcus sp5	10	1	0	0	0	1	1	2	5
OPU_288	Microvirga sp1	k__Bacteria;p__Proteobacteria;c__Alphaproteobacteria;o__Rhizobiales;f__Methylobacteriaceae;g__Microvirga;s__Microvirga sp1	9	0	0	0	0	4	0	5	0
OPU_786	Brevibacterium sp1	k__Bacteria;p__Actinobacteria;c__Actinobacteria;o__Micrococcales;f__Brevibacteriaceae;g__Brevibacterium;s__Brevibacterium sp1	9	2	2	1	1	1	0	2	0
OPU_520	Pseudoflavitalea sp1	k__Bacteria;p__Bacteroidetes;c__Chitinophagia;o__Chitinophagales;f__Chitinophagaceae;g__Pseudoflavitalea;s__Pseudoflavitalea sp1	9	0	0	1	1	1	1	3	2
OPU_489	Rhodocytophaga sp1	k__Bacteria;p__Bacteroidetes;c__Cytophagia;o__Cytophagales;f__Cytophagaceae;g__Rhodocytophaga;s__Rhodocytophaga sp1	9	0	0	0	0	1	5	3	0
OPU_1379	Romboutsia sp2	k__Bacteria;p__Firmicutes;c__Clostridia;o__Clostridiales;f__Clostridiaceae;g__Romboutsia;s__Romboutsia sp2	9	0	0	0	0	0	4	5	0
OPU_142	Ramlibacter sp2	k__Bacteria;p__Proteobacteria;c__Betaproteobacteria;o__Burkholderiales;f__Comamonadaceae;g__Ramlibacter;s__Ramlibacter sp2	9	0	0	0	0	0	7	1	1
OPU_394	Acidiphilium sp1	k__Bacteria;p__Proteobacteria;c__Alphaproteobacteria;o__Rhodospirillales;f__Acetobacteraceae;g__Acidiphilium;s__Acidiphilium sp1	8	0	0	0	8	0	0	0	0
OPU_333	Rubellimicrobium sp1	k__Bacteria;p__Proteobacteria;c__Alphaproteobacteria;o__Rhodobacterales;f__Rhodobacteraceae;g__Rubellimicrobium;s__Rubellimicrobium sp1	8	1	0	0	1	3	0	2	1
OPU_982	Rubrobacter sp1	k__Bacteria;p__Actinobacteria;c__Actinobacteria;o__Rubrobacterales;f__Rubrobacterineae;g__Rubrobacter;s__Rubrobacter sp1	8	0	0	0	2	3	1	2	0
OPU_385	Craurococcus sp3	k__Bacteria;p__Proteobacteria;c__Alphaproteobacteria;o__Rhodospirillales;f__Acetobacteraceae;g__Craurococcus;s__Craurococcus sp3	8	0	0	0	4	4	0	0	0
OPU_607	Stenotrophobacter sp5	k__Bacteria;p__Acidobacteria;c__Blastocatellia;o__Blastocatellales;f__Blastocatellaceae;g__Stenotrophobacter;s__Stenotrophobacter sp5	8	0	0	1	0	4	1	2	0
OPU_1142	Staphylococcus sp9	k__Bacteria;p__Firmicutes;c__Bacilli;o__Bacillales;f__Staphylococcaceae;g__Staphylococcus;s__Staphylococcus sp9	8	0	0	0	6	0	0	1	1
OPU_386	Craurococcus sp1	k__Bacteria;p__Proteobacteria;c__Alphaproteobacteria;o__Rhodospirillales;f__Acetobacteraceae;g__Craurococcus;s__Craurococcus sp1	7	0	0	0	5	2	0	0	0
OPU_419	Wolbachia sp4	k__Bacteria;p__Proteobacteria;c__Alphaproteobacteria;o__Rickettsiales;f__Anaplasmataceae;g__Wolbachia;s__Wolbachia sp4	7	0	1	1	1	0	1	1	2
OPU_1112	Staphylococcus sp4	k__Bacteria;p__Firmicutes;c__Bacilli;o__Bacillales;f__Staphylococcaceae;g__Staphylococcus;s__Staphylococcus sp4	7	1	5	0	0	0	1	0	0
OPU_1370	Clostridium sp5	k__Bacteria;p__Firmicutes;c__Clostridia;o__Clostridiales;f__Clostridiaceae;g__Clostridium;s__Clostridium sp5	7	0	1	0	4	0	1	1	0
OPU_407	Geminicoccus sp1	k__Bacteria;p__Proteobacteria;c__Unclassified Alphaproteobacteria;o__Rhodospirillales;f__Geminicoccaceae;g__Geminicoccus;s__Geminicoccus sp1	6	0	0	0	0	5	0	1	0
OPU_591	Aridibacter sp1	k__Bacteria;p__Acidobacteria;c__Blastocatellia;o__Blastocatellales;f__Blastocatellaceae;g__Aridibacter;s__Aridibacter sp1	6	0	0	0	0	2	0	4	0
OPU_619	Bryobacter sp1	k__Bacteria;p__Acidobacteria;c__Acidobacteriia;o__Acidobacteriales;f__Bryobacteraceae;g__Bryobacter;s__Bryobacter sp1	6	0	0	0	1	0	0	5	0
OPU_154	Rhizobacter sp1	k__Bacteria;p__Proteobacteria;c__Gammaproteobacteria;o__Pseudomonadales;f__Pseudomonadaceae;g__Rhizobacter;s__Rhizobacter sp1	6	0	0	0	0	3	0	3	0
OPU_1207	Atopostipes sp1	k__Bacteria;p__Firmicutes;c__Bacilli;o__Lactobacillales;f__Carnobacteriaceae;g__Atopostipes;s__Atopostipes sp1	6	0	0	0	0	0	0	0	6
OPU_611	Brevitalea sp1	k__Bacteria;p__Acidobacteria;c__Blastocatellia;o__Blastocatellales;f__Pyrinomonadaceae;g__Brevitalea;s__Brevitalea sp1	6	0	0	0	0	0	0	6	0
OPU_1068	Paenisporosarcina sp1	k__Bacteria;p__Firmicutes;c__Bacilli;o__Bacillales;f__Planococcaceae;g__Paenisporosarcina;s__Paenisporosarcina sp1	6	0	0	0	1	0	0	0	5
OPU_365	Asticcacaulis sp2	k__Bacteria;p__Proteobacteria;c__Alphaproteobacteria;o__Caulobacterales;f__Caulobacteraceae;g__Asticcacaulis;s__Asticcacaulis sp2	6	0	0	0	0	2	1	3	0
OPU_525	Flavisolibacter sp3	k__Bacteria;p__Bacteroidetes;c__Chitinophagia;o__Chitinophagales;f__Chitinophagaceae;g__Flavisolibacter;s__Flavisolibacter sp3	6	0	0	0	0	1	0	5	0
OPU_1172	Jeotgalicoccus sp4	k__Bacteria;p__Firmicutes;c__Bacilli;o__Bacillales;f__Staphylococcaceae;g__Jeotgalicoccus;s__Jeotgalicoccus sp4	6	0	1	5	0	0	0	0	0
OPU_718	Gemmatirosa sp8	k__Bacteria;p__Gemmatimonadetes;c__Gemmatimonadetes;o__Gemmatimonadales;f__Gemmatimonadaceae;g__Gemmatirosa;s__Gemmatirosa sp8	6	0	0	0	2	3	0	1	0
OPU_090	Massilia sp1	k__Bacteria;p__Proteobacteria;c__Betaproteobacteria;o__Burkholderiales;f__Oxalobacteraceae;g__Massilia;s__Massilia sp1	5	0	0	0	0	0	1	2	2
OPU_626	Vicinamibacter sp1	k__Bacteria;p__Acidobacteria;c__Vicinamibacteria;o__Unclassified order;f__Vicinamibacteraceae;g__Vicinamibacter;s__Vicinamibacter sp1	5	0	0	0	0	0	0	5	0
OPU_149	Ideonella sp1	k__Bacteria;p__Proteobacteria;c__Betaproteobacteria;o__Unclassified Burkholderiales;f__Unclassified family;g__Ideonella;s__Ideonella sp1	5	0	0	0	0	1	1	3	0
OPU_584	Halobacteriovorax sp1	k__Bacteria;p__Proteobacteria;c__Deltaproteobacteria;o__Bdellovibrionales;f__Halobacteriovoracaceae;g__Halobacteriovorax;s__Halobacteriovorax sp1	5	0	0	0	0	0	0	5	0
OPU_378	Roseomonas sp1	k__Bacteria;p__Proteobacteria;c__Alphaproteobacteria;o__Rhodospirillales;f__Acetobacteraceae;g__Roseomonas;s__Roseomonas sp1	5	0	0	0	5	0	0	0	0
OPU_1033	Oceanobacillus sp1	k__Bacteria;p__Firmicutes;c__Bacilli;o__Bacillales;f__Bacillaceae;g__Oceanobacillus;s__Oceanobacillus sp1	5	2	0	0	1	0	1	0	1
OPU_513	Flavitalea sp1	k__Bacteria;p__Bacteroidetes;c__Chitinophagia;o__Chitinophagales;f__Chitinophagaceae;g__Flavitalea;s__Flavitalea sp1	5	0	0	0	3	0	0	2	0
OPU_521	Niastella sp1	k__Bacteria;p__Bacteroidetes;c__Chitinophagia;o__Chitinophagales;f__Chitinophagaceae;g__Niastella;s__Niastella sp1	5	0	0	0	0	0	1	4	0
OPU_099	Duganella sp1	k__Bacteria;p__Proteobacteria;c__Betaproteobacteria;o__Burkholderiales;f__Oxalobacteraceae;g__Duganella;s__Duganella sp1	5	0	0	0	0	0	0	0	5
OPU_1099	Sporosarcina sp1	k__Bacteria;p__Firmicutes;c__Bacilli;o__Bacillales;f__Planococcaceae;g__Sporosarcina;s__Sporosarcina sp1	5	1	2	0	2	0	0	0	0
OPU_592	Aridibacter sp2	k__Bacteria;p__Acidobacteria;c__Blastocatellia;o__Blastocatellales;f__Blastocatellaceae;g__Aridibacter;s__Aridibacter sp2	5	0	0	0	0	0	0	5	0
OPU_967	Solirubrobacter sp2	k__Bacteria;p__Actinobacteria;c__Actinobacteria;o__Solirubrobacterales;f__Solirubrobacteraceae;g__Solirubrobacter;s__Solirubrobacter sp2	5	0	0	0	1	0	0	4	0
OPU_339	Rubellimicrobium sp4	k__Bacteria;p__Proteobacteria;c__Alphaproteobacteria;o__Rhodobacterales;f__Rhodobacteraceae;g__Rubellimicrobium;s__Rubellimicrobium sp4	5	0	0	0	2	1	0	2	0
OPU_600	Blastocatella sp4	k__Bacteria;p__Acidobacteria;c__Blastocatellia;o__Blastocatellales;f__Blastocatellaceae;g__Blastocatella;s__Blastocatella sp4	5	0	0	0	0	2	0	3	0
OPU_1200	Facklamia sp4	k__Bacteria;p__Firmicutes;c__Bacilli;o__Lactobacillales;f__Aerococcaceae;g__Facklamia;s__Facklamia sp4	5	0	4	0	0	0	0	1	0
OPU_297	Salinarimonas sp1	k__Bacteria;p__Proteobacteria;c__Alphaproteobacteria;o__Rhizobiales;f__Bradyrhizobiaceae;g__Salinarimonas;s__Salinarimonas sp1	4	0	0	0	0	2	0	2	0
OPU_024	Acinetobater sp1	k__Bacteria;p__Proteobacteria;c__Gammaproteobacteria;o__Pseudomonadales;f__Moraxellaceae;g__Acinetobacter;s__Acinetobater sp1	4	0	4	0	0	0	0	0	0
OPU_304	Bradyrhizobium sp1	k__Bacteria;p__Proteobacteria;c__Alphaproteobacteria;o__Rhizobiales;f__Bradyrhizobiaceae;g__Bradyrhizobium;s__Bradyrhizobium sp1	4	0	0	0	0	0	3	1	0
OPU_711	Gemmatirosa sp1	k__Bacteria;p__Gemmatimonadetes;c__Gemmatimonadetes;o__Gemmatimonadales;f__Gemmatimonadaceae;g__Gemmatirosa;s__Gemmatirosa sp1	4	0	0	0	1	3	0	0	0
OPU_364	Asticcacaulis sp1	k__Bacteria;p__Proteobacteria;c__Alphaproteobacteria;o__Caulobacterales;f__Caulobacteraceae;g__Asticcacaulis;s__Asticcacaulis sp1	4	0	0	0	2	0	0	1	1
OPU_757	Knoellia sp1	k__Bacteria;p__Actinobacteria;c__Actinobacteria;o__Micrococcales;f__Intrasporangiaceae;g__Knoellia;s__Knoellia sp1	4	0	0	0	0	0	0	4	0
OPU_763	Kineosporia sp1	k__Bacteria;p__Actinobacteria;c__Actinobacteria;o__Kineosporiales;f__Kineosporiaceae;g__Kineosporia;s__Kineosporia sp1	4	0	0	0	0	0	0	3	1
OPU_1209	Atopococcus sp1	k__Bacteria;p__Firmicutes;c__Bacilli;o__Lactobacillales;f__Carnobacteriaceae;g__Atopococcus;s__Atopococcus sp1	4	0	0	0	0	0	0	0	4
OPU_356	Caulobacter sp1	k__Bacteria;p__Proteobacteria;c__Alphaproteobacteria;o__Caulobacterales;f__Caulobacteraceae;g__Caulobacter;s__Caulobacter sp1	4	0	0	0	0	0	1	3	0
OPU_1092	Bacillus sp12	k__Bacteria;p__Firmicutes;c__Bacilli;o__Bacillales;f__Bacillaceae;g__Bacillus;s__Bacillus sp12	4	0	0	0	0	0	2	2	0
OPU_283	Psychroglaciecola sp2	k__Bacteria;p__Proteobacteria;c__Alphaproteobacteria;o__Rhizobiales;f__Methylobacteriaceae;g__Psychroglaciecola;s__Psychroglaciecola sp2	4	0	0	0	1	0	2	1	0
OPU_504	Segetibacter sp2	k__Bacteria;p__Bacteroidetes;c__Chitinophagia;o__Chitinophagales;f__Chitinophagaceae;g__Segetibacter;s__Segetibacter sp2	4	0	0	0	0	3	0	1	0
OPU_204	Sphingomonas sp27	k__Bacteria;p__Proteobacteria;c__Alphaproteobacteria;o__Sphingomonadales;f__Sphingomonadaceae;g__Sphingomonas;s__Sphingomonas sp27	4	0	0	0	0	0	0	4	0
OPU_418	Wolbachia sp3	k__Bacteria;p__Proteobacteria;c__Alphaproteobacteria;o__Rickettsiales;f__Anaplasmataceae;g__Wolbachia;s__Wolbachia sp3	4	0	1	0	0	3	0	0	0
OPU_428	Rickettsia sp3	k__Bacteria;p__Proteobacteria;c__Alphaproteobacteria;o__Rickettsiales;f__Rickettsiaceae;g__Rickettsia;s__Rickettsia sp3	4	0	0	0	0	0	0	0	4
OPU_293	Microvirga sp4	k__Bacteria;p__Proteobacteria;c__Alphaproteobacteria;o__Rhizobiales;f__Methylobacteriaceae;g__Microvirga;s__Microvirga sp4	4	0	0	1	0	1	1	1	0
OPU_674	Chthoniobacter sp4	k__Bacteria;p__Verrucomicrobia;c__Spartobacteria;o__Chthoniobacterales;f__Chthoniobacteraceae;g__Chthoniobacter;s__Chthoniobacter sp4	4	0	0	0	0	1	1	2	0
OPU_1371	Clostridium sp6	k__Bacteria;p__Firmicutes;c__Clostridia;o__Clostridiales;f__Clostridiaceae;g__Clostridium;s__Clostridium sp6	4	0	0	0	0	0	2	2	0
OPU_1087	Bacillus sp9	k__Bacteria;p__Firmicutes;c__Bacilli;o__Bacillales;f__Bacillaceae;g__Bacillus;s__Bacillus sp9	4	0	0	0	0	0	0	0	4
OPU_282	Psychroglaciecola sp1	k__Bacteria;p__Proteobacteria;c__Alphaproteobacteria;o__Rhizobiales;f__Methylobacteriaceae;g__Psychroglaciecola;s__Psychroglaciecola sp1	3	0	0	0	1	0	1	1	0
OPU_601	Stenotrophobacter sp1	k__Bacteria;p__Acidobacteria;c__Blastocatellia;o__Blastocatellales;f__Blastocatellaceae;g__Stenotrophobacter;s__Stenotrophobacter sp1	3	0	0	0	0	0	0	3	0
OPU_074	Povalibacter sp1	k__Bacteria;p__Proteobacteria;c__Gammaproteobacteria;o__Unclassified Lysobacteriales;f__Unclassified family;g__Povalibacter;s__Povalibacter sp1	3	0	0	0	1	0	0	2	0
OPU_648	Singulisphaera sp1	k__Bacteria;p__Planctomycetes;c__Planctomycetacia;o__Planctomycetales;f__Isosphaeraceae;g__Singulisphaera;s__Singulisphaera sp1	3	0	0	0	2	0	1	0	0
OPU_703	Deinococcus sp1	k__Bacteria;p__Deinococcus-Thermus;c__Deinococci;o__Deinococcales;f__Deinococcaceae;g__Deinococcus;s__Deinococcus sp1	3	0	0	0	0	0	0	0	3
OPU_636	Gemmata sp1	k__Bacteria;p__Planctomycetes;c__Planctomycetacia;o__Planctomycetales;f__Gemmataceae;g__Gemmata;s__Gemmata sp1	3	0	0	0	2	1	0	0	0
OPU_951	Acidothermus sp1	k__Bacteria;p__Actinobacteria;c__Actinobacteria;o__Acidothermales;f__Acidothermaceae;g__Acidothermus;s__Acidothermus sp1	3	0	0	0	0	0	0	2	1
OPU_1455	Psychrobacillus sp1	k__Bacteria;p__Firmicutes;c__Bacilli;o__Bacillales;f__Bacillaceae;g__Psychrobacillus;s__Psychrobacillus sp1	3	0	0	0	0	0	0	3	0
OPU_072	Acidibacter sp1	k__Bacteria;p__Proteobacteria;c__Gammaproteobacteria;o__Unclassified order;f__Unclassified family;g__Acidibacter;s__Acidibacter sp1	3	0	0	0	1	0	2	0	0
OPU_121	Nitrosospira sp1	k__Bacteria;p__Proteobacteria;c__Betaproteobacteria;o__Nitrosomonadales;f__Nitrosomonadaceae;g__Nitrosospira;s__Nitrosospira sp1	3	0	0	0	0	0	0	3	0
OPU_493	Ohtaekwangia sp1	k__Bacteria;p__Bacteroidetes;c__Cytophagia;o__Unclassified Cytophagales;f__Unclassified family;g__Ohtaekwangia;s__Ohtaekwangia sp1	3	0	0	0	0	0	0	3	0
OPU_332	Thalassocola sp1	k__Bacteria;p__Proteobacteria;c__Alphaproteobacteria;o__Rhizobiales;f__Phyllobacteriaceae;g__Thalassocola;s__Thalassocola sp1	3	1	0	0	0	0	0	0	2
OPU_774	Corynebacterium sp1	k__Bacteria;p__Actinobacteria;c__Actinobacteria;o__Actinomycetales;f__Corynebacteriaceae;g__Corynebacterium;s__Corynebacterium sp1	3	0	0	0	0	0	0	0	3
OPU_883	Kribbella sp1	k__Bacteria;p__Actinobacteria;c__Actinobacteria;o__Actinomycetales;f__Nocardioidaceae;g__Kribbella;s__Kribbella sp1	3	0	0	0	0	0	3	0	0
OPU_1364	Cellulosilyticum sp1	k__Bacteria;p__Firmicutes;c__Clostridia;o__Clostridiales;f__Lachnospiraceae;g__Cellulosilyticum;s__Cellulosilyticum sp1	3	0	0	0	0	0	3	0	0
OPU_1091	Bacillus sp11	k__Bacteria;p__Firmicutes;c__Bacilli;o__Bacillales;f__Bacillaceae;g__Bacillus;s__Bacillus sp11	3	0	0	0	0	0	0	3	0
OPU_1157	Staphylococcus sp12	k__Bacteria;p__Firmicutes;c__Bacilli;o__Bacillales;f__Staphylococcaceae;g__Staphylococcus;s__Staphylococcus sp12	3	1	0	1	0	0	1	0	0
OPU_1096	Bacillus sp15	k__Bacteria;p__Firmicutes;c__Bacilli;o__Bacillales;f__Bacillaceae;g__Bacillus;s__Bacillus sp15	3	0	0	0	0	0	0	3	0
OPU_1097	Bacillus sp16	k__Bacteria;p__Firmicutes;c__Bacilli;o__Bacillales;f__Bacillaceae;g__Bacillus;s__Bacillus sp16	3	0	0	0	0	0	0	3	0
OPU_867	Nocardioides sp2	k__Bacteria;p__Actinobacteria;c__Actinobacteria;o__Actinomycetales;f__Nocardioidaceae;g__Nocardioides;s__Nocardioides sp2	3	0	0	0	0	0	0	2	1
OPU_243	Mesorhizobium sp2	k__Bacteria;p__Proteobacteria;c__Alphaproteobacteria;o__Rhizobiales;f__Phyllobacteriaceae;g__Mesorhizobium;s__Mesorhizobium sp2	3	0	0	1	0	0	1	1	0
OPU_1081	Planococcus sp2	k__Bacteria;p__Firmicutes;c__Bacilli;o__Bacillales;f__Planococcaceae;g__Planococcus;s__Planococcus sp2	3	0	0	0	0	0	0	0	3
OPU_196	Sphingomonas sp21	k__Bacteria;p__Proteobacteria;c__Alphaproteobacteria;o__Sphingomonadales;f__Sphingomonadaceae;g__Sphingomonas;s__Sphingomonas sp21	3	0	0	0	0	0	1	2	0
OPU_313	Pseudorhodoplanes sp3	k__Bacteria;p__Proteobacteria;c__Alphaproteobacteria;o__Rhizobiales;f__Xanthobacteraceae;g__Pseudorhodoplanes;s__Pseudorhodoplanes sp3	3	0	0	0	0	0	2	1	0
OPU_1199	Facklamia sp3	k__Bacteria;p__Firmicutes;c__Bacilli;o__Lactobacillales;f__Aerococcaceae;g__Facklamia;s__Facklamia sp3	3	0	0	0	0	0	0	0	3
OPU_512	Ferruqinibacter sp3	k__Bacteria;p__Bacteroidetes;c__Chitinophagia;o__Chitinophagales;f__Chitinophagaceae;g__Ferruginibacter;s__Ferruqinibacter sp3	3	0	0	0	0	2	0	1	0
OPU_638	Gemmata sp3	k__Bacteria;p__Planctomycetes;c__Planctomycetacia;o__Planctomycetales;f__Gemmataceae;g__Gemmata;s__Gemmata sp3	3	0	0	0	0	1	0	2	0
OPU_1052	Bacillus sp4	k__Bacteria;p__Firmicutes;c__Bacilli;o__Bacillales;f__Bacillaceae;g__Bacillus;s__Bacillus sp4	3	0	0	0	0	0	0	3	0
OPU_671	Chthoniobacter sp1	k__Bacteria;p__Verrucomicrobia;c__Spartobacteria;o__Chthoniobacterales;f__Chthoniobacteraceae;g__Chthoniobacter;s__Chthoniobacter sp1	2	0	0	0	0	0	0	2	0
OPU_978	Gaiella sp1	k__Bacteria;p__Actinobacteria;c__Actinobacteria;o__Gaiellales;f__Gaiellaceae;f__Gaiellaceae;g__Gaiella;s__Gaiella sp1	2	0	0	0	0	0	0	2	0
OPU_778	Brachybacterium sp1	k__Bacteria;p__Actinobacteria;c__Actinobacteria;o__Micrococcales;f__Dermabacteraceae;g__Brachybacterium;s__Brachybacterium sp1	2	0	1	0	0	0	0	0	1
OPU_076	Steroidobacter sp1	k__Bacteria;p__Proteobacteria;c__Gammaproteobacteria;o__Nevskiales;f__Nevskiaceae;g__Steroidobacter;s__Steroidobacter sp1	2	0	0	0	0	0	1	1	0
OPU_1000	Chloroflexus sp1	k__Bacteria;p__Chloroflexi;c__Chloroflexia;o__Chloroflexales;f__Chloroflexineae;g__Chloroflexus;s__Chloroflexus sp1	2	0	0	0	1	0	0	1	0
OPU_311	Pseudorhpdoplanes sp1	k__Bacteria;p__Proteobacteria;c__Alphaproteobacteria;o__Rhizobiales;f__Xanthobacteraceae;g__Pseudorhodoplanes;s__Pseudorhpdoplanes sp1	2	0	0	0	0	0	0	2	0
OPU_331	Rhodoligotrophos sp1	k__Bacteria;p__Proteobacteria;c__Alphaproteobacteria;o__Rhizobiales;f__Rhodobiaceae;g__Rhodoligotrophos;s__Rhodoligotrophos sp1	2	0	0	0	0	0	0	2	0
OPU_1425	Pantanalinema sp2	k__Bacteria;p__Cyanobacteria;c__Cyanophyceae;o__Oscillatoriales;f__Unclassified family;g__Pantanalinema;s__Pantanalinema sp	2	0	0	0	0	2	0	0	0
OPU_597	Blastocatella sp1	k__Bacteria;p__Acidobacteria;c__Blastocatellia;o__Blastocatellales;f__Blastocatellaceae;g__Blastocatella;s__Blastocatella sp1	2	2	0	0	0	0	0	0	0
OPU_665	Tepidisphaera sp1	k__Bacteria;p__Planctomycetes;c__Phycisphaerae;o__Tepidisphaerales;f__Tepidisphaeraceae;g__Tepidisphaera;s__Tepidisphaera sp1	2	0	0	0	0	2	0	0	0
OPU_724	Longimicrobium sp1	k__Bacteria;p__Gemmatimonadetes;c__Longimicrobia;o__Longimicrobiales;f__Longimicrobiaceae;g__Longimicrobium;s__Longimicrobium sp1	2	0	0	0	0	0	1	1	0
OPU_062	Arenimonas sp1	k__Bacteria;p__Proteobacteria;c__Gammaproteobacteria;o__Lysobacteriales;f__Lysobacteraceae;g__Arenimonas;s__Arenimonas sp1	2	0	0	0	0	0	0	2	0
OPU_232	Neorhizobium sp1	k__Bacteria;p__Proteobacteria;c__Alphaproteobacteria;o__Rhizobiales;f__Rhizobiaceae;g__Neorhizobium;s__Neorhizobium sp1	2	0	0	0	0	0	2	0	0
OPU_398	Elioraea sp1	k__Bacteria;p__Proteobacteria;c__Alphaproteobacteria;o__Rhodospirillales;f__Elioraeaceae;g__Elioraea;s__Elioraea sp1	2	0	0	0	0	2	0	0	0
OPU_634	Fibrobacter sp1	k__Bacteria;p__Fibrobacteres;c__Fibrobacteria;o__Fibrobacterales;f__Fibrobacteraceae;g__Fibrobacter;s__Fibrobacter sp1	2	0	0	0	0	0	0	2	0
OPU_639	Fimbriiglobus sp1	k__Bacteria;p__Planctomycetes;c__Planctomycetacia;o__Planctomycetales;f__Gemmataceae;g__Fimbriiglobus;s__Fimbriiglobus sp1	2	0	0	0	0	0	1	1	0
OPU_581	Syntrophorhabdus sp1	k__Bacteria;p__Proteobacteria;c__Deltaproteobacteria;o__Unnamed Order;f__Syntrophorhabdaceae;g__Syntrophorhabdus;s__Syntrophorhabdus sp1	2	0	0	0	0	0	0	2	0
OPU_609	Arenimicrobium sp1	k__Bacteria;p__Acidobacteria;c__Blastocatellia;o__Blastocatellales;f__Pyrinomonadaceae;g__Arenimicrobium;s__Arenimicrobium sp1	2	0	0	0	0	0	0	2	0
OPU_872	Marmoricola sp1	k__Bacteria;p__Actinobacteria;c__Actinobacteria;o__Actinomycetales;f__Nocardioidaceae;g__Marmoricola;s__Marmoricola sp1	2	0	0	0	0	0	2	0	0
OPU_021	Pesudomonas sp1	k__Bacteria;p__Proteobacteria;c__Gammaproteobacteria;o__Pseudomonadales;f__Pseudomonadaceae;g__Pseudomonas;s__Pesudomonas sp1	2	0	0	2	0	0	0	0	0
OPU_330	Methylopila sp1	k__Bacteria;p__Proteobacteria;c__Alphaproteobacteria;o__Rhizobiales;f__Methylocystaceae;g__Methylopila;s__Methylopila sp1	2	0	0	0	1	0	0	1	0
OPU_1065	Lysinbacillus sp1	k__Bacteria;p__Firmicutes;c__Bacilli;o__Bacillales;f__Bacillaceae;g__Lysinibacillus;s__Lysinbacillus sp1	2	0	2	0	0	0	0	0	0
OPU_1197	Facklamia sp1	k__Bacteria;p__Firmicutes;c__Bacilli;o__Lactobacillales;f__Aerococcaceae;g__Facklamia;s__Facklamia sp1	2	0	0	0	0	0	0	0	2
OPU_1384	Clostridioides sp1	k__Bacteria;p__Firmicutes;c__Clostridia;o__Clostridiales;f__Clostridiaceae;g__Clostridioides;s__Clostridioides sp1	2	0	0	0	0	0	2	0	0
OPU_1089	Bacillus sp10	k__Bacteria;p__Firmicutes;c__Bacilli;o__Bacillales;f__Bacillaceae;g__Bacillus;s__Bacillus sp10	2	0	0	0	0	0	0	2	0
OPU_182	Sphingomonas sp11	k__Bacteria;p__Proteobacteria;c__Alphaproteobacteria;o__Sphingomonadales;f__Sphingomonadaceae;g__Sphingomonas;s__Sphingomonas sp11	2	0	0	0	0	0	0	2	0
OPU_1094	Bacillus sp13	k__Bacteria;p__Firmicutes;c__Bacilli;o__Bacillales;f__Bacillaceae;g__Bacillus;s__Bacillus sp13	2	0	0	0	0	0	2	0	0
OPU_1158	Staphylococcus sp13	k__Bacteria;p__Firmicutes;c__Bacilli;o__Bacillales;f__Staphylococcaceae;g__Staphylococcus;s__Staphylococcus sp13	2	1	0	0	1	0	0	0	0
OPU_1095	Bacillus sp14	k__Bacteria;p__Firmicutes;c__Bacilli;o__Bacillales;f__Bacillaceae;g__Bacillus;s__Bacillus sp14	2	0	0	0	0	0	0	2	0
OPU_189	Sphingomonas sp16	k__Bacteria;p__Proteobacteria;c__Alphaproteobacteria;o__Sphingomonadales;f__Sphingomonadaceae;g__Sphingomonas;s__Sphingomonas sp16	2	0	0	0	1	1	0	0	0
OPU_1458	Bacillus sp19	k__Bacteria;p__Firmicutes;c__Bacilli;o__Bacillales;f__Bacillaceae;g__Bacillus;s__Bacillus sp19	2	0	0	0	0	0	0	2	0
OPU_561	Haliangium sp2	k__Bacteria;p__Proteobacteria;c__Deltaproteobacteria;o__Myxococcales;f__Nannocystineae;g__Haliangium;s__Haliangium sp2	2	0	0	0	0	0	0	1	1
OPU_612	Brevitalea sp2	k__Bacteria;p__Acidobacteria;c__Blastocatellia;o__Blastocatellales;f__Pyrinomonadaceae;g__Brevitalea;s__Brevitalea sp2	2	0	0	0	0	0	0	2	0
OPU_092	Massilia sp2	k__Bacteria;p__Proteobacteria;c__Betaproteobacteria;o__Burkholderiales;f__Oxalobacteraceae;g__Massilia;s__Massilia sp2	2	0	0	0	1	0	0	1	0
OPU_132	Caenimonas sp2	k__Bacteria;p__Proteobacteria;c__Betaproteobacteria;o__Burkholderiales;f__Comamonadaceae;g__Caenimonas;s__Caenimonas sp2	2	0	0	0	0	0	1	1	0
OPU_620	Bryobacter sp2	k__Bacteria;p__Acidobacteria;c__Acidobacteriia;o__Acidobacteriales;f__Bryobacteraceae;g__Bryobacter;s__Bryobacter sp2	2	0	0	0	0	0	0	2	0
OPU_222	Sphingomonas sp2	k__Bacteria;p__Proteobacteria;c__Alphaproteobacteria;o__Sphingomonadales;f__Sphingomonadaceae;g__Sphingomonas;s__Sphingomonas sp2	2	0	0	0	1	1	0	0	0
OPU_603	Stenotrophobacter sp2	k__Bacteria;p__Acidobacteria;c__Blastocatellia;o__Blastocatellales;f__Blastocatellaceae;g__Stenotrophobacter;s__Stenotrophobacter sp2	2	0	0	0	0	0	0	2	0
OPU_960	Iamia sp2	k__Bacteria;p__Actinobacteria;c__Acidimicrobiia;o__Acidimicrobiales;f__Iamiaceae;g__Iamia;s__Iamia sp2	2	0	0	0	0	0	0	2	0
OPU_1119	Brochothrix sp2	k__Bacteria;p__Firmicutes;c__Bacilli;o__Bacillales;f__Listeriaceae;g__Brochothrix;s__Brochothrix sp2	2	0	0	0	1	0	0	0	1
OPU_298	Salinarimonas sp2	k__Bacteria;p__Proteobacteria;c__Alphaproteobacteria;o__Rhizobiales;f__Bradyrhizobiaceae;g__Salinarimonas;s__Salinarimonas sp2	2	0	0	0	2	0	0	0	0
OPU_335	Rubellimicrobium sp2	k__Bacteria;p__Proteobacteria;c__Alphaproteobacteria;o__Rhodobacterales;f__Rhodobacteraceae;g__Rubellimicrobium;s__Rubellimicrobium sp2	2	0	0	0	1	1	0	0	0
OPU_511	Ferruqinibacter sp2	k__Bacteria;p__Bacteroidetes;c__Chitinophagia;o__Chitinophagales;f__Chitinophagaceae;g__Ferruginibacter;s__Ferruqinibacter sp2	2	0	0	0	0	0	0	2	0
OPU_087	Noviherbaspirillum sp2	k__Bacteria;p__Proteobacteria;c__Betaproteobacteria;o__Burkholderiales;f__Oxalobacteraceae;g__Noviherbaspirillum;s__Noviherbaspirillum sp2	2	0	0	0	0	0	0	2	0
OPU_725	Longimicrobium sp2	k__Bacteria;p__Gemmatimonadetes;c__Longimicrobia;o__Longimicrobiales;f__Longimicrobiaceae;g__Longimicrobium;s__Longimicrobium sp2	2	0	0	0	0	0	0	2	0
OPU_1074	Planomicrobium sp2	k__Bacteria;p__Firmicutes;c__Bacilli;o__Bacillales;f__Planococcaceae;g__Planomicrobium;s__Planomicrobium sp2	2	0	0	0	0	0	0	0	2
OPU_231	Bartonella sp2	k__Bacteria;p__Proteobacteria;c__Alphaproteobacteria;o__Rhizobiales;f__Bartonellaceae;g__Bartonella;s__Bartonella sp2	2	0	0	0	0	0	1	0	1
OPU_1037	Oceanobacillus sp2	k__Bacteria;p__Firmicutes;c__Bacilli;o__Bacillales;f__Bacillaceae;g__Oceanobacillus;s__Oceanobacillus sp2	2	0	0	0	0	0	2	0	0
OPU_1216	Aerococcus sp2	k__Bacteria;p__Firmicutes;c__Bacilli;o__Lactobacillales;f__Aerococcaceae;g__Aerococcus;s__Aerococcus sp2	2	0	0	0	0	0	0	2	0
OPU_599	Blastocatella sp3	k__Bacteria;p__Acidobacteria;c__Blastocatellia;o__Blastocatellales;f__Blastocatellaceae;g__Blastocatella;s__Blastocatella sp3	2	0	0	0	0	0	0	2	0
OPU_338	Rubellimicrobium sp3	k__Bacteria;p__Proteobacteria;c__Alphaproteobacteria;o__Rhodobacterales;f__Rhodobacteraceae;g__Rubellimicrobium;s__Rubellimicrobium sp3	2	0	0	0	0	2	0	0	0
OPU_802	Arthrobacter sp3	k__Bacteria;p__Actinobacteria;c__Actinobacteria;o__Micrococcales;f__Micrococcaceae;g__Arthrobacter;s__Arthrobacter sp3	2	0	0	0	0	1	0	0	1
OPU_1466	Segetibacter sp3	k__Bacteria;p__Bacteroidetes;c__Chitinophagia;o__Chitinophagales;f__Chitinophagaceae;g__Segetibacter;s__Segetibacter sp3	2	0	0	0	0	0	1	1	0
OPU_894	Pseudonocardia sp3	k__Bacteria;p__Actinobacteria;c__Actinobacteria;o__Actinomycetales;f__Pseudonocardiaceae;g__Pseudonocardia;s__Pseudonocardia sp3	2	0	0	0	2	0	0	0	0
OPU_029	Acinetobacter sp3	k__Bacteria;p__Proteobacteria;c__Gammaproteobacteria;o__Pseudomonadales;f__Moraxellaceae;g__Acinetobacter;s__Acinetobacter sp3	2	0	0	0	0	0	2	0	0
OPU_1082	Planococcus sp3	k__Bacteria;p__Firmicutes;c__Bacilli;o__Bacillales;f__Planococcaceae;g__Planococcus;s__Planococcus sp3	2	0	0	0	0	0	0	0	2
OPU_595	Aridibacter sp4	k__Bacteria;p__Acidobacteria;c__Blastocatellia;o__Blastocatellales;f__Blastocatellaceae;g__Aridibacter;s__Aridibacter sp4	2	0	0	0	0	0	0	2	0
OPU_899	Pseudonocardia sp4	k__Bacteria;p__Actinobacteria;c__Actinobacteria;o__Actinomycetales;f__Pseudonocardiaceae;g__Pseudonocardia;s__Pseudonocardia sp4	2	1	0	0	0	1	0	0	0
OPU_030	Acinetobacter sp4	k__Bacteria;p__Proteobacteria;c__Gammaproteobacteria;o__Pseudomonadales;f__Moraxellaceae;g__Acinetobacter;s__Acinetobacter sp4	2	0	2	0	0	0	0	0	0
OPU_1053	Bacillus sp5	k__Bacteria;p__Firmicutes;c__Bacilli;o__Bacillales;f__Bacillaceae;g__Bacillus;s__Bacillus sp5	2	0	0	0	0	0	0	0	2
OPU_897	Pseudonocardia sp6	k__Bacteria;p__Actinobacteria;c__Actinobacteria;o__Actinomycetales;f__Pseudonocardiaceae;g__Pseudonocardia;s__Pseudonocardia sp6	2	0	0	0	1	1	0	0	0
OPU_1054	Bacillus sp6	k__Bacteria;p__Firmicutes;c__Bacilli;o__Bacillales;f__Bacillaceae;g__Bacillus;s__Bacillus sp6	2	0	0	0	0	0	0	0	2
OPU_1114	Staphylococcus sp6	k__Bacteria;p__Firmicutes;c__Bacilli;o__Bacillales;f__Staphylococcaceae;g__Staphylococcus;s__Staphylococcus sp6	2	1	1	0	0	0	0	0	0
OPU_717	Gemmatirosa sp7	k__Bacteria;p__Gemmatimonadetes;c__Gemmatimonadetes;o__Gemmatimonadales;f__Gemmatimonadaceae;g__Gemmatirosa;s__Gemmatirosa sp7	2	0	0	0	0	2	0	0	0
OPU_1124	Staphylococcus sp7	k__Bacteria;p__Firmicutes;c__Bacilli;o__Bacillales;f__Staphylococcaceae;g__Staphylococcus;s__Staphylococcus sp7	2	1	0	0	0	1	0	0	0
OPU_177	Sphingomonas sp8	k__Bacteria;p__Proteobacteria;c__Alphaproteobacteria;o__Sphingomonadales;f__Sphingomonadaceae;g__Sphingomonas;s__Sphingomonas sp8	2	0	0	0	0	0	0	2	0
OPU_160	Sphingomonas sp1	k__Bacteria;p__Proteobacteria;c__Alphaproteobacteria;o__Sphingomonadales;f__Sphingomonadaceae;g__Sphingomonas;s__Sphingomonas sp1	1	1	0	0	0	0	0	0	0
OPU_1215	Aerococcus sp1	k__Bacteria;p__Firmicutes;c__Bacilli;o__Lactobacillales;f__Aerococcaceae;g__Aerococcus;s__Aerococcus sp1	1	0	1	0	0	0	0	0	0
OPU_1441	Williamsia sp1	k__Bacteria;p__Actinobacteria;c__Actinobacteria;o__Actinomycetales;f__Nocardiaceae;g__Williamsia;s__Williamsia sp1	1	0	0	0	0	0	0	1	0
OPU_1002	Herpetosiphon sp1	k__Bacteria;p__Chloroflexi;c__Chloroflexia;o__Herpetosiphonales;f__Herpetosiphonaceae;g__Herpetosiphon;s__Herpetosiphon sp1	1	0	0	0	0	1	0	0	0
OPU_1070	Planomicrobium sp1	k__Bacteria;p__Firmicutes;c__Bacilli;o__Bacillales;f__Planococcaceae;g__Planomicrobium;s__Planomicrobium sp1	1	0	0	0	0	0	0	0	1
OPU_517	Parasegetibacter sp1	k__Bacteria;p__Bacteroidetes;c__Chitinophagia;o__Chitinophagales;f__Chitinophagaceae;g__Parasegetibacter;s__Parasegetibacter sp1	1	0	0	0	0	0	0	1	0
OPU_508	Ferruginibacter sp1	k__Bacteria;p__Bacteroidetes;c__Chitinophagia;o__Chitinophagales;f__Chitinophagaceae;g__Ferruginibacter;s__Ferruginibacter sp1	1	0	0	0	0	0	0	1	0
OPU_118	Neisseria sp1	k__Bacteria;p__Proteobacteria;c__Betaproteobacteria;o__Neisseriales;f__Neisseriaceae;g__Neisseria;s__Neisseria sp1	1	0	0	0	0	0	1	0	0
OPU_401	Reyranella sp1	k__Bacteria;p__Proteobacteria;c__Alphaproteobacteria;o__Rhodospirillales;f__Rhodospirillaceae;g__Reyranella;s__Reyranella sp1	1	0	0	0	0	0	0	1	0
OPU_1372	Sarcina sp1	k__Bacteria;p__Firmicutes;c__Clostridia;o__Clostridiales;f__Clostridiaceae;g__Sarcina;s__Sarcina sp1	1	0	0	0	0	0	0	1	0
OPU_316	Methylocella sp1	k__Bacteria;p__Proteobacteria;c__Alphaproteobacteria;o__Rhizobiales;f__Beijerinckiaceae;g__Methylocella ;s__Methylocella sp1	1	0	0	0	0	0	1	0	0
OPU_065	Oleiagrimonas sp1	k__Bacteria;p__Proteobacteria;c__Gammaproteobacteria;o__Lysobacteriales;f__Lysobacteraceae;g__Oleiagrimonas;s__Oleiagrimonas sp1	1	0	0	0	0	0	0	0	1
OPU_710	Truepeea sp1	k__Bacteria;p__Deinococcus-Thermus;c__Deinococci;o__Deinococcales;f__Trueperaceae;g__Truepera;s__Truepeea sp1	1	0	0	0	0	0	0	1	0
OPU_049	Lysobacter sp1	k__Bacteria;p__Proteobacteria;c__Gammaproteobacteria;o__Lysobacteriales;f__Lysobacteraceae;g__Lysobacter;s__Lysobacter sp1	1	0	0	0	0	0	0	1	0
OPU_959	Aquihabitans sp1	k__Bacteria;p__Actinobacteria;c__Acidimicrobiia;o__Acidimicrobiales;f__Iamiaceae;g__Aquihabitans;s__Aquihabitans sp1	1	0	0	0	1	0	0	0	0
OPU_958	Iamia sp1	k__Bacteria;p__Actinobacteria;c__Acidimicrobiia;o__Acidimicrobiales;f__Iamiaceae;g__Iamia;s__Iamia sp1	1	0	0	0	0	0	1	0	0
OPU_327	Prosthecomicrobium sp1	k__Bacteria;p__Proteobacteria;c__Alphaproteobacteria;o__Rhizobiales;f__Hyphomicrobiaceae;g__Prosthecomicrobium;s__Prosthecomicrobium sp1	1	0	0	0	0	0	0	1	0
OPU_972	Conexibacter sp1	k__Bacteria;p__Actinobacteria;c__Thermoleophilia;o__Solirubrobacterales;f__Conexibacteraceae;g__Conexibacter ;s__Conexibacter sp1	1	0	0	0	0	0	0	1	0
OPU_560	Haliangium sp1	k__Bacteria;p__Proteobacteria;c__Deltaproteobacteria;o__Myxococcales;f__Haliangiaceae;g__Haliangium;s__Haliangium sp1	1	0	0	0	0	0	0	1	0
OPU_036	Legionella sp1	k__Bacteria;p__Proteobacteria;c__Gammaproteobacteria;o__Legionellales;f__Legionellaceae;g__Legionella;s__Legionella sp1	1	0	0	0	0	0	0	1	0
OPU_557	Labilithrix sp1	k__Bacteria;p__Proteobacteria;c__Deltaproteobacteria;o__Myxococcales;f__Labilitrichaceae;g__Labilithrix;s__Labilithrix sp1	1	0	0	0	1	0	0	0	0
OPU_587	Bdellovibrio sp1	k__Bacteria;p__Proteobacteria;c__Deltaproteobacteria;o__Bdellovibrionales;f__Bdellovibrionaceae;g__Bdellovibrio;s__Bdellovibrio sp1	1	0	0	0	0	0	1	0	0
OPU_677	Xiphinematobacter sp1	k__Bacteria;p__Verrucomicrobia;c__Spartobacteria;o__Unclassified order;f__Unclassified family;g__Xiphinematobacter;s__Xiphinematobacter sp1	1	0	0	0	0	0	0	1	0
OPU_937	Blastococcus sp1	k__Bacteria;p__Actinobacteria;c__Actinobacteria;o__Geodermatophilales;f__Geodermatophilaceae;g__Blastococcus;s__Blastococcus sp1	1	0	0	0	0	0	1	0	0
OPU_037	Pseudoxanthomonas sp1	k__Bacteria;p__Proteobacteria;c__Gammaproteobacteria;o__Xanthomonadales;f__Xanthomonadaceae;g__Pseudoxanthomonas;s__Pseudoxanthomonas sp1	1	0	0	0	0	0	0	1	0
OPU_137	Variovorax sp1	k__Bacteria;p__Proteobacteria;c__Betaproteobacteria;o__Burkholderiales;f__Comamonadaceae;g__Variovorax;s__Variovorax sp1	1	0	0	0	0	0	0	1	0
OPU_192	Blastomonas sp1	k__Bacteria;p__Proteobacteria;c__Alphaproteobacteria;o__Sphingomonadales;f__Sphingomonadaceae;g__Blastomonas;s__Blastomonas sp1	1	0	0	0	0	0	0	1	0
OPU_211	Qipengyuania sp1	k__Bacteria;p__Proteobacteria;c__Alphaproteobacteria;o__Sphingomonadales;f__Erythrobacteraceae;g__Qipengyuania;s__Qipengyuania sp1	1	0	0	0	0	0	0	1	0
OPU_764	Quadrisphaera sp1	k__Bacteria;p__Actinobacteria;c__Actinobacteria;o__Kineosporiales;f__Kineosporiaceae;g__Quadrisphaera;s__Quadrisphaera sp1	1	0	0	0	0	1	0	0	0
OPU_871	Nocardioides sp1	k__Bacteria;p__Actinobacteria;c__Actinobacteria;o__Actinomycetales;f__Nocardioidaceae;g__Nocardioides;s__Nocardioides sp3	1	0	0	0	0	0	1	0	0
OPU_943	Geodermatophilus sp1	k__Bacteria;p__Actinobacteria;c__Actinobacteria;o__Geodermatophilales;f__Geodermatophilaceae;g__Geodermatophilus;s__Geodermatophilus sp1	1	0	0	0	0	1	0	0	0
OPU_1211	Jeotgalibaca sp1	k__Bacteria;p__Firmicutes;c__Bacilli;o__Lactobacillales;f__Carnobacteriaceae;g__Jeotgalibaca;s__Jeotgalibaca sp1	1	0	0	0	0	0	0	0	1
OPU_1343	Coprococcus sp1	k__Bacteria;p__Firmicutes;c__Clostridia;o__Clostridiales;f__Lachnospiraceae;g__Coprococcus;s__Coprococcus sp1	1	0	0	0	0	0	0	1	0
OPU_114	Pusillimonas sp1	k__Bacteria;p__Proteobacteria;c__Betaproteobacteria;o__Burkholderiales;f__Alcaligenaceae;g__Pusillimonas;s__Pusillimonas sp1	1	0	0	0	0	0	0	1	0
OPU_120	Snodgrassella sp1	k__Bacteria;p__ Proteobacteria;c__ Betaproteobacteria;o__ Neisseriales;f__ Neisseriaceae;g__Snodgrassella;s__Snodgrassella sp1	1	0	1	0	0	0	0	0	0
OPU_662	Planctopirus sp1	k__Bacteria;p__Planctomycetes;c__Planctomycetacia;o__Planctomycetales;f__Planctomycetaceae;g__Planctopirus;s__Planctopirus sp1	1	0	0	0	0	0	0	1	0
OPU_678	Roseimicrobium sp1	k__Bacteria;p__Verrucomicrobia;c__Verrucomicrobiae;o__Verrucomicrobiales;f__Verrucomicrobiaceae;g__Roseimicrobium;s__Roseimicrobium sp1	1	0	0	0	0	0	1	0	0
OPU_833	Micromonospora sp1	k__Bacteria;p__Actinobacteria;c__Actinobacteria;o__Actinomycetales;f__Micromonosporaceae;g__Micromonospora;s__Micromonospora sp1	1	0	0	0	0	0	1	0	0
OPU_853	Actinoplanes sp1	k__Bacteria;p__Actinobacteria;c__Actinobacteria;o__Micromonosporales;f__Micromonosporaceae;g__Actinoplanes;s__Actinoplanes sp1	1	0	0	0	1	0	0	0	0
OPU_1039	Listeria sp1	k__Bacteria;p__Firmicutes;c__Bacilli;o__Bacillales;f__Listeriaceae;g__Listeria;s__Listeria sp1	1	0	0	0	0	0	1	0	0
OPU_1223	Anaeroplasma sp1	k__Bacteria;p__Tenericutes;c__Mollicutes;o__Anaeroplasmatales;f__Anaeroplasmataceae;g__Anaeroplasma;s__Anaeroplasma sp1	1	0	0	0	0	0	0	1	0
OPU_1274	Ruminococcus sp11	k__Bacteria;p__Firmicutes;c__Clostridia;o__Clostridiales;f__Ruminococcaceae;g__Ruminococcus;s__Ruminococcus sp11	1	0	0	0	0	0	0	1	0
OPU_185	Sphingomonas sp12	k__Bacteria;p__Proteobacteria;c__Alphaproteobacteria;o__Sphingomonadales;f__Sphingomonadaceae;g__Sphingomonas;s__Sphingomonas sp12	1	0	0	0	0	0	1	0	0
OPU_187	Sphingomonas sp14	k__Bacteria;p__Proteobacteria;c__Alphaproteobacteria;o__Sphingomonadales;f__Sphingomonadaceae;g__Sphingomonas;s__Sphingomonas sp14	1	0	0	0	1	0	0	0	0
OPU_787	Brevibacterium sp2	k__Bacteria;p__Actinobacteria;c__Actinobacteria;o__Micrococcales;f__Brevibacteriaceae;g__Brevibacterium;s__Brevibacterium sp2	1	0	0	0	1	0	0	0	0
OPU_059	Lysobacter sp2	k__Bacteria;p__Proteobacteria;c__Gammaproteobacteria;o__Lysobacteriales;f__Lysobacteraceae;g__Lysobacter;s__Lysobacter sp2	1	0	0	0	0	0	0	1	0
OPU_523	Flavisolibacter sp2	k__Bacteria;p__Bacteroidetes;c__Chitinophagia;o__Chitinophagales;f__Chitinophagaceae;g__Flavisolibacter;s__Flavisolibacter sp2	1	0	0	0	0	0	0	1	0
OPU_588	Bdellovibrio sp2	k__Bacteria;p__Proteobacteria;c__Deltaproteobacteria;o__Bdellovibrionales;f__Bdellovibrionaceae;g__Bdellovibrio;s__Bdellovibrio sp2	1	0	0	0	0	0	0	1	0
OPU_672	Chthoniobacter sp2	k__Bacteria;p__Verrucomicrobia;c__Spartobacteria;o__Chthoniobacterales;f__Chthoniobacteraceae;g__Chthoniobacter;s__Chthoniobacter sp2	1	0	0	0	0	0	0	1	0
OPU_266	Devosia sp2	k__Bacteria;p__Proteobacteria;c__Alphaproteobacteria;o__Rhizobiales;f__Hyphomicrobiaceae;g__Devosia;s__Devosia sp2	1	0	0	0	0	0	0	1	0
OPU_732	Entotheonella sp2	k__Bacteria;p__Unclassified phylum;c__ Candidatus Tectomicrobia;o__Unclassified order;f__Unclassified family;g__Entotheonella ;s__Entotheonella sp2	1	0	0	0	0	0	0	1	0
OPU_366	Micropepsis sp2	k__Bacteria;p__Proteobacteria;c__Alphaproteobacteria;o__Micropepsales;f__Micropepsaceae;g__Micropepsis;s__Micropepsis sp2	1	0	0	0	0	0	0	1	0
OPU_470	Hymenobacter sp2	k__Bacteria;p__Bacteroidetes;c__Cytophagia;o__Cytophagales;f__Hymenobacteraceae;g__Hymenobacter;s__Hymenobacter sp2	1	0	0	0	0	0	1	0	0
OPU_357	Caulobacter sp2	k__Bacteria;p__Proteobacteria;c__Alphaproteobacteria;o__Caulobacterales;f__Caulobacteraceae;g__Caulobacter;s__Caulobacter sp2	1	0	0	0	0	0	0	1	0
OPU_345	Amaricoccus sp2	k__Bacteria;p__Proteobacteria;c__Alphaproteobacteria;o__Rhodobacterales;f__Rhodobacteraceae;g__Amaricoccus;s__Amaricoccus sp2	1	0	0	0	1	0	0	0	0
OPU_491	Rhodocytophaga sp2	k__Bacteria;p__Bacteroidetes;c__Cytophagia;o__Cytophagales;f__Cytophagaceae;g__Rhodocytophaga;s__Rhodocytophaga sp2	1	0	0	0	0	0	0	1	0
OPU_610	Arenimicrobium sp2	k__Bacteria;p__Acidobacteria;c__Blastocatellia;o__Blastocatellales;f__Pyrinomonadaceae;g__Arenimicrobium;s__Arenimicrobium sp2	1	0	0	0	0	0	0	1	0
OPU_515	Flavitalea sp2	k__Bacteria;p__Bacteroidetes;c__Chitinophagia;o__Chitinophagales;f__Chitinophagaceae;g__Flavitalea;s__Flavitalea sp2	1	0	0	0	0	0	0	1	0
OPU_653	Pirellula sp2	k__Bacteria;p__Planctomycetes;c__Planctomycetacia;o__Planctomycetales;f__Planctomycetaceae;g__Pirellula;s__Pirellula sp2	1	0	0	0	0	0	0	1	0
OPU_696	Fimbriimonas sp2	k__Bacteria;p__Armatimonadetes;c__Fimbriimonadia;o__Fimbriimonadales;f__Fimbriimonadaceae;g__Fimbriimonas;s__Fimbriimonas sp2	1	0	0	0	0	0	1	0	0
OPU_979	Gaiella sp2	k__Bacteria;p__Actinobacteria;c__Actinobacteria;o__Gaiellales;f__Gaiellaceae;g__Gaiella;s__Gaiella sp2	1	0	0	0	0	0	0	1	0
OPU_637	Gemmata sp2	k__Bacteria;p__Planctomycetes;c__Planctomycetacia;o__Planctomycetales;f__Gemmataceae;g__Gemmata;s__Gemmata sp2	1	0	0	0	0	0	0	1	0
OPU_649	Singulisphaera sp2	k__Bacteria;p__Planctomycetes;c__Planctomycetacia;o__Planctomycetales;f__Isosphaeraceae;g__Singulisphaera;s__Singulisphaera sp2	1	0	0	0	0	1	0	0	0
OPU_198	Sphingomonas sp23	k__Bacteria;p__Proteobacteria;c__Alphaproteobacteria;o__Sphingomonadales;f__Sphingomonadaceae;g__Sphingomonas;s__Sphingomonas sp23	1	0	0	0	0	1	0	0	0
OPU_199	Sphingomonas sp24	k__Bacteria;p__Proteobacteria;c__Alphaproteobacteria;o__Sphingomonadales;f__Sphingomonadaceae;g__Sphingomonas;s__Sphingomonas sp24	1	0	0	0	0	1	0	0	0
OPU_200	Sphingomonas sp25	k__Bacteria;p__Proteobacteria;c__Alphaproteobacteria;o__Sphingomonadales;f__Sphingomonadaceae;g__Sphingomonas;s__Sphingomonas sp25	1	0	0	0	0	1	0	0	0
OPU_201	Sphingomonas sp26	k__Bacteria;p__Proteobacteria;c__Alphaproteobacteria;o__Sphingomonadales;f__Sphingomonadaceae;g__Sphingomonas;s__Sphingomonas sp26	1	0	0	0	0	0	0	1	0
OPU_382	Roseomonas sp3	k__Bacteria;p__Proteobacteria;c__Alphaproteobacteria;o__Rhodospirillales;f__Acetobacteraceae;g__Roseomonas;s__Roseomonas sp3	1	0	0	0	1	0	0	0	0
OPU_594	Aridibacter sp3	k__Bacteria;p__Acidobacteria;c__Blastocatellia;o__Blastocatellales;f__Blastocatellaceae;g__Aridibacter;s__Aridibacter sp3	1	0	0	0	0	0	1	0	0
OPU_713	Gemmatirosa sp3	k__Bacteria;p__Gemmatimonadetes;c__Gemmatimonadetes;o__Gemmatimonadales;f__Gemmatimonadaceae;g__Gemmatirosa;s__Gemmatirosa sp3	1	0	0	0	0	0	0	1	0
OPU_095	Massilia sp3	k__Bacteria;p__Proteobacteria;c__Betaproteobacteria;o__Burkholderiales;f__Oxalobacteraceae;g__Massilia;s__Massilia sp3	1	0	0	0	1	0	0	0	0
OPU_673	Chthoniobacter sp3	k__Bacteria;p__Verrucomicrobia;c__Spartobacteria;o__Chthoniobacterales;f__Chthoniobacteraceae;g__Chthoniobacter;s__Chthoniobacter sp3	1	0	0	0	0	0	0	1	0
OPU_564	Haliangium sp3	k__Bacteria;p__Proteobacteria;c__Deltaproteobacteria;o__Myxococcales;f__Haliangiaceae;g__Haliangium;s__Haliangium sp3	1	0	0	0	0	0	0	1	0
OPU_939	Blastococcus sp3	k__Bacteria;p__Actinobacteria;c__Actinobacteria;o__Geodermatophilales;f__Geodermatophilaceae;g__Blastococcus;s__Blastococcus sp3	1	0	0	0	0	1	0	0	0
OPU_358	Caulobacter sp3	k__Bacteria;p__Proteobacteria;c__Alphaproteobacteria;o__Caulobacterales;f__Caulobacteraceae;g__Caulobacter;s__Caulobacter sp3	1	0	0	0	0	0	0	1	0
OPU_604	Stenotrophobacter sp3	k__Bacteria;p__Acidobacteria;c__Blastocatellia;o__Blastocatellales;f__Blastocatellaceae;g__Stenotrophobacter;s__Stenotrophobacter sp3	1	0	0	0	0	0	0	1	0
OPU_641	Fimbriiglobus sp3	k__Bacteria;p__Planctomycetes;c__Planctomycetacia;o__Planctomycetales;f__Gemmataceae;g__Fimbriiglobus;s__Fimbriiglobus sp3	1	0	0	0	0	0	0	1	0
OPU_292	Microvirga sp3	k__Bacteria;p__Proteobacteria;c__Alphaproteobacteria;o__Rhizobiales;f__Methylobacteriaceae;g__Microvirga;s__Microvirga sp3	1	0	0	0	1	0	0	0	0
OPU_533	Bacteroides sp3	k__Bacteria;p__Bacteroidetes;c__Bacteroidia;o__Bacteroidales;f__Bacteroidaceae;g__Bacteroides;s__Bacteroides sp3	1	0	0	0	0	0	0	0	1
OPU_650	Singulisphaera sp3	k__Bacteria;p__Planctomycetes;c__Planctomycetacia;o__Planctomycetales;f__Isosphaeraceae;g__Singulisphaera;s__Singulisphaera sp3	1	0	0	0	1	0	0	0	0
OPU_1169	Jeotgalicoccus sp3	k__Bacteria;p__Firmicutes;c__Bacilli;o__Bacillales;f__Staphylococcaceae;g__Jeotgalicoccus;s__Jeotgalicoccus sp3	1	0	1	0	0	0	0	0	0
OPU_064	Arenimonas sp3	k__Bacteria;p__Proteobacteria;c__Gammaproteobacteria;o__Lysobacteriales;f__Lysobacteraceae;g__Arenimonas;s__Arenimonas sp3	1	0	0	0	0	0	0	1	0
OPU_299	Salinarimonas sp3	k__Bacteria;p__Proteobacteria;c__Alphaproteobacteria;o__Rhizobiales;f__Bradyrhizobiaceae;g__Salinarimonas;s__Salinarimonas sp3	1	0	0	0	0	1	0	0	0
OPU_907	Mycobacterium sp3	k__Bacteria;p__Actinobacteria;c__Actinobacteria;o__Actinomycetales;f__Mycobacteriaceae;g__Mycobacterium;s__Mycobacterium sp3	1	0	0	0	0	0	0	1	0
OPU_1439	Lysinibacillus sp3	k__Bacteria;p__Firmicutes;c__Bacilli;o__Bacillales;f__Bacillaceae;g__Lysinibacillus;s__Lysinibacillus sp3	1	0	1	0	0	0	0	0	0
OPU_526	Flavisolibacter sp4	k__Bacteria;p__Bacteroidetes;c__Chitinophagia;o__Chitinophagales;f__Chitinophagaceae;g__Flavisolibacter;s__Flavisolibacter sp4	1	0	0	0	0	1	0	0	0
OPU_605	Stenotrophobacter sp4	k__Bacteria;p__Acidobacteria;c__Blastocatellia;o__Blastocatellales;f__Blastocatellaceae;g__Stenotrophobacter;s__Stenotrophobacter sp4	1	0	0	0	0	0	0	1	0
OPU_089	Noviherbaspirillum sp4	k__Bacteria;p__Proteobacteria;c__Betaproteobacteria;o__Burkholderiales;f__Oxalobacteraceae;g__Noviherbaspirillum;s__Noviherbaspirillum sp4	1	0	0	1	0	0	0	0	0
OPU_165	Sphingomonas sp4	k__Bacteria;p__Proteobacteria;c__Alphaproteobacteria;o__Sphingomonadales;f__Sphingomonadaceae;g__Sphingomonas;s__Sphingomonas sp4	1	0	0	0	0	1	0	0	0
OPU_383	Roseomonas sp4	k__Bacteria;p__Proteobacteria;c__Alphaproteobacteria;o__Rhodospirillales;f__Acetobacteraceae;g__Roseomonas;s__Roseomonas sp4	1	0	0	0	0	1	0	0	0
OPU_1396	Planomicrobium sp4	k__Bacteria;p__Firmicutes;c__Bacilli;o__Bacillales;f__Planococcaceae;g__Planomicrobium;s__Planomicrobium sp4	1	0	0	0	0	0	0	0	1
OPU_675	Chthoniobacter sp5	k__Bacteria;p__Verrucomicrobia;c__Spartobacteria;o__Chthoniobacterales;f__Chthoniobacteraceae;g__Chthoniobacter;s__Chthoniobacter sp5	1	0	0	0	0	1	0	0	0
OPU_1423	Sporosarcina sp5	k__Bacteria;p__Firmicutes;c__Bacilli;o__Bacillales;f__Planococcaceae;g__Sporosarcina;s__Sporosarcina sp5	1	0	0	0	0	0	0	0	1
OPU_716	Gemmatirosa sp6	k__Bacteria;p__Gemmatimonadetes;c__Gemmatimonadetes;o__Gemmatimonadales;f__Gemmatimonadaceae;g__Gemmatirosa;s__Gemmatirosa sp6	1	0	0	0	0	1	0	0	0
OPU_174	Sphingomonas sp7	k__Bacteria;p__Proteobacteria;c__Alphaproteobacteria;o__Sphingomonadales;f__Sphingomonadaceae;g__Sphingomonas;s__Sphingomonas sp7	1	0	0	0	0	0	0	1	0
OPU_1374	Eubacterium sp7	k__Bacteria;p__Firmicutes;c__Clostridia;o__Clostridiales;f__Eubacteriaceae;g__Eubacterium;s__Eubacterium sp7	1	0	0	0	0	0	0	0	1
OPU_1375	Eubacterium sp8	k__Bacteria;p__Firmicutes;c__Clostridia;o__Clostridiales;f__Eubacteriaceae;g__Eubacterium;s__Eubacterium sp8	1	0	0	0	0	0	1	0	0		OPU No.	294	42.6705
OPU_1058	Bacillus sp8	k__Bacteria;p__Firmicutes;c__Bacilli;o__Bacillales;f__Bacillaceae;g__Bacillus;s__Bacillus sp8	1	0	0	0	0	0	0	0	1	potentially new species	Reads	35787	56.8752
OPU_1409	Scytonema	k__Bacteria;p__Unclassified phylum;c__Cyanobacteria;o__Nostocales;f__Scytonemataceae;g__Scytonema	51	0	0	0	46	5	0	0	0
OPU_1437	Wilmottia	k__Bacteria;p__Terrabacteria;c__Cyanobacteria;o__Oscillatoriales;f__Coleofasciculaceae;g__Wilmottia	24	0	0	0	22	1	0	0	1
OPU_1422	Leptolyngbya	k__Bacteria;p__Unclassified phylum;c__Cyanobacteria;o__Synechococcales;f__Leptolyngbyaceae;g__Leptolyngbya	22	0	0	0	2	18	1	1	0
OPU_1430	Potamolinea	k__Bacteria;p__Unclassified phylum;c__Cyanobacteria;o__Oscillatoriales;f__Oscillatoriophycideae;g__Potamolinea	15	0	0	0	0	9	0	6	0
OPU_1429	Microcoleus	k__Bacteria;p__Unclassified phylum;c__Cyanobacteria;o__Oscillatoriales;f__ Microcoleaceae;g__ Microcoleus	11	0	0	0	0	6	0	4	1
OPU_614	Blastocatella	k__Bacteria;p__Acidobacteria;c__Blastocatellia;o__Blastocatellales;f__Blastocatellaceae;g__Blastocatella	3	0	0	0	0	0	0	3	0			7	1.01597
OPU_1407	Leptolyngbya	k__Bacteria;p__Unclassified phylum;c__Cyanobacteria;o__Synechococcales;f__Leptolyngbyaceae;g__Leptolyngbya	1	0	0	0	0	0	0	0	1	genus level		127	0.201837
OPU_1408	Nostocaceae	k__Bacteria;p__Cyanobacteria;c__Cyanophyceae;o__Nostocales;f__Nostocaceae	719	1	0	0	680	35	1	2	0
OPU_962	Iamiaceae	k__Bacteria;p__Actinobacteria;c__Acidimicrobiia;o__Acidimicrobiales;f__Iamiaceae	24	0	0	0	0	0	24	0	0
OPU_1201	Aerococcaceae	k__Bacteria;p__Firmicutes;c__Bacilli;o__Lactobacillales;f__Aerococcaceae	18	0	0	0	2	0	0	0	16
OPU_1416	Nostocaceae	k__Bacteria;p__Cyanobacteria;c__Nostocales;o__Nostocaceae;f__Nostocaceae	18	0	0	0	15	3	0	0	0
OPU_1177	Staphylococcaceae	k__Bacteria;p__Firmicutes;c__Bacilli;o__Bacillales;f__Staphylococcaceae	18	0	6	0	3	0	6	2	1
OPU_1175	Staphylococcaceae	k__Bacteria;p__Firmicutes;c__Bacilli;o__Bacillales;f__Staphylococcaceae	15	0	3	8	1	1	1	1	0
OPU_563	Haliangiaceae	k__Bacteria;p__Proteobacteria;c__Deltaproteobacteria;o__Myxococcales;f__Haliangiaceae	11	0	0	0	0	4	0	7	0
OPU_1178	Staphylococcaceae	k__Bacteria;p__Firmicutes;c__Bacilli;o__Bacillales;f__Staphylococcaceae	10	0	1	4	1	0	3	0	1
OPU_1181	Staphylococcaceae	k__Bacteria;p__Firmicutes;c__Bacilli;o__Bacillales;f__Staphylococcaceae	9	0	7	0	0	0	2	0	0
OPU_1180	Staphylococcaceae	k__Bacteria;p__Firmicutes;c__Bacilli;o__Bacillales;f__Staphylococcaceae	9	1	0	0	1	0	5	2	0
OPU_069	Rhodanobacteraceae	k__Bacteria;p__Proteobacteria;c__Gammaproteobacteria;o__Lysobacteriales;f__Rhodanobacteraceae	8	0	0	0	0	0	0	8	0
OPU_1420	Leptolyngbyaceae	k__Bacteria;p__Cyanobacteria;c__Cyanophyceae;o__Synechococcales;f__Leptolyngbyaceae	7	0	0	0	6	0	0	1	0
OPU_1413	Nostocaceae	k__Bacteria;p__Cyanobacteria;c__Nostocales;o__Nostocaceae;f__Nostocaceae	6	0	0	0	6	0	0	0	0
OPU_555	Polyangiaceae	k__Bacteria;p__Proteobacteria;c__Deltaproteobacteria;o__Myxococcales;f__Polyangiaceaee	6	0	0	0	2	0	2	2	0
OPU_1105	Planococcaceae	k__Bacteria;p__Firmicutes;c__Bacilli;o__Bacillales;f__Planococcaceae	5	1	1	0	0	0	1	2	0
OPU_1173	Staphylococcaceae	k__Bacteria;p__Firmicutes;c__Bacilli;o__Bacillales;f__Staphylococcaceae	5	0	1	4	0	0	0	0	0
OPU_1106	Planococcaceae	k__Bacteria;p__Firmicutes;c__Bacilli;o__Bacillales;f__Planococcaceae	4	0	0	0	0	1	3	0	0
OPU_1179	Staphylococcaceae	k__Bacteria;p__Firmicutes;c__Bacilli;o__Bacillales;f__Staphylococcaceae	4	0	3	0	0	0	1	0	0
OPU_645	Gemmataceae	k__Bacteria;p__Planctomycetes;c__Planctomycetacia;o__Planctomycetales;f__Gemmataceae	3	0	0	0	0	1	0	1	1
OPU_651	Isosphaeraceae	k__Bacteria;p__Planctomycetes;c__Planctomycetia;o__Isosphaerales;f__Isosphaeraceae	3	0	0	0	0	2	0	1	0
OPU_730	Longimicrobiaceae	k__Bacteria;p__Gemmatimonadetes;c__Longimicrobia;o__Longimicrobiales;f__Longimicrobiaceae	3	0	0	0	0	0	0	3	0
OPU_1412	Nostocaceae	k__Bacteria;p__Cyanobacteria;c__Nostocales;o__Nostocaceae;f__Nostocaceae	3	0	0	0	2	1	0	0	0
OPU_1410	Nostocaceae	k__Bacteria;p__Cyanobacteria;c__Nostocales;o__Nostocaceae;f__Nostocaceae	3	0	0	0	3	0	0	0	0
OPU_1182	Staphylococcaceae	k__Bacteria;p__Firmicutes;c__Bacilli;o__Bacillales;f__Staphylococcaceae	3	0	0	0	0	0	1	1	1
OPU_664	Tepidisphaeraceae	k__Bacteria;p__Planctomycetes;c__Phycisphaerae;o__Tepidisphaerales;f__Tepidisphaeraceae	3	0	0	0	0	2	0	1	0
OPU_285	Methylobacteriaceae	k__Bacteria;p__Proteobacteria;c__Alphaproteobacteria;o__Rhizobiales;f__Methylobacteriaceae	2	0	0	0	0	1	0	1	0
OPU_880	Nocardioidaceae	k__Bacteria;p__Actinobacteria;c__Actinobacteria;o__Propionibacteriales;f__Nocardioidaceae	2	0	0	0	0	0	0	2	0
OPU_1411	Nostocaceae	k__Bacteria;p__Cyanobacteria;c__Nostocales;o__Nostocaceae;f__Nostocaceae	2	0	0	0	2	0	0	0	0
OPU_127	Rhodocyclaceae	k__Bacteria;p__Proteobacteria;c__Betaproteobacteria;o__Rhodocycaales;f__Rhodocyclaceae;	2	0	0	0	0	0	0	1	1
OPU_1236	Ruminococcaceae	k__Bacteria;p__Firmicutes;c__Clostridia;o__Clostridiales;f__Ruminococcaceae	2	0	0	0	0	0	0	2	0
OPU_1174	Staphylococcaceae	k__Bacteria;p__Firmicutes;c__Bacilli;o__Bacillales;f__Staphylococcaceae	2	0	1	1	0	0	0	0	0
OPU_1176	Staphylococcaceae	k__Bacteria;p__Firmicutes;c__Bacilli;o__Bacillales;f__Staphylococcaceae	2	0	1	0	0	0	1	0	0
OPU_1456	Staphylococcaceae	k__Bacteria;p__Firmicutes;c__Bacilli;o__Bacillales;f__Staphylococcaceae	2	0	0	0	0	0	0	2	0
OPU_135	Burkholderiaceae	k__Bacteria;p__Proteobacteria;c__Betaproteobacteria;o__Burkholderiales;f__Burkholderiaceae	1	0	0	0	0	0	0	0	1
OPU_957	Acidimicrobiaceae	k__Bacteria;p__Actinobacteria;c__Acidimicrobiia;o__Acidimicrobiales;f__Acidimicrobiaceae	1	0	0	0	0	0	0	1	0
OPU_991	Anaerolineaceae	k__Bacteria;p__Chloroflexi;c__Anaerolineae;o__Anaerolineales;f__Anaerolineaceae	1	0	0	0	0	0	0	0	1
OPU_271	Hyphomicrobiaceae	k__Bacteria;p__Proteobacteria;c__Alphaproteobacteria;o__Rhizobiales;f__Hyphomicrobiaceae	1	0	0	0	0	0	1	0	0
OPU_954	Illumatobacteraceae	k__Bacteria;p__Actinobacteria;c__Acidimicrobiia;o__Acidimicrobiales;f__Ilumatobacteraceae	1	0	0	0	0	1	0	0	0
OPU_1344	Lachmospiraceae	k__Bacteria;p__Firmicutes;c__Clostridia;o__Clostridiales;f__Lachnospiraceae	1	0	0	0	1	0	0	0	0
OPU_729	Longimicrobiaceae	k__Bacteria;p__Gemmatimonadetes;c__Longimicrobia;o__Longimicrobiales;f__Longimicrobiaceae	1	0	0	0	0	1	0	0	0
OPU_728	Longimicrobiaceae	k__Bacteria;p__Gemmatimonadetes;c__Longimicrobia;o__Longimicrobiales;f__Longimicrobiaceae	1	0	0	0	0	0	0	1	0
OPU_814	Micrococcaceae	k__Bacteria;p__Actinobacteria;c__Actinobacteria;o__Micrococcales;f__Micrococcaceae	1	0	0	0	0	0	1	0	0
OPU_657	Pirellulaceae	k__Bacteria;p__Planctomycetes;c__Planctomycetia;o__Pirellulales;f__Pirellulaceae	1	0	0	0	0	0	1	0	0
OPU_1442	Prochlorotrichaceae	k__Bacteria;p__Cyanobacteria;c__Prochlorales;o__Prochlorotrichaceae;f__Prochlorotrichaceae	1	0	0	0	0	1	0	0	0
OPU_613	Pyrinomonadaceae	k__Bacteria;p__Acidobacteria;c__Blastocatellia;o__Blastocatellales;f__Pyrinomonadaceae	1	0	0	0	0	0	0	1	0
OPU_126	Rhodocyclaceae	k__Bacteria;p__Proteobacteria;c__Betaproteobacteria;o__Rhodocycaales;f__Rhodocyclaceae	1	0	0	0	0	0	0	1	0
OPU_1241	Ruminococcaceae	k__Bacteria;p__Firmicutes;c__Clostridia;o__Clostridiales;f__Ruminococcaceae	1	0	0	0	0	0	0	1	0			48	6.96662
OPU_999	Thermomicrobiaceae	k__Bacteria;p__Chloroflexi;c__Thermomicrobia;o__Thermomicrobiales;f__Thermomicrobiaceae	1	0	0	0	0	0	0	1	0	family level		948	1.50663
OPU_1438	Oscillatoriales	k__Bacteria;p__Cyanobacteria;c__Oscillatoriales;o__Oscillatoriales	91	0	0	0	1	60	0	3	27
OPU_663	Tepidisphaerales	k__Bacteria;p__Planctomycetes;c__Phycisphaerae;o__Tepidisphaerales	17	0	0	1	2	6	3	5	0
OPU_975	Solirubrobacterales	k__Bacteria;p__Actinobacteria;c__Actinobacteria;o__Solirubrobacterales	9	0	0	0	1	3	1	4	0
OPU_497	Cytophagales	k__Bacteria;p__Bacteroidetes;c__Cytophagia;o__Cytophagales	5	0	0	0	3	1	0	1	0
OPU_997	Thermomicrobiales	k__Bacteria;p__Chloroflexi;c__Thermomicrobia;o__Thermomicrobiales	4	0	0	0	0	1	1	2	0
OPU_012	Orbales	k__Bacteria;p__Proteobacteria;c__Gammaproteobacteria;o__Orbales	3	0	0	0	0	3	0	0	0
OPU_315	Rhizobiales	k__Bacteria;p__Proteobacteria;c__Alphaproteobacteria;o__Rhizobiales	2	0	0	0	0	0	0	2	0
OPU_1280	Clostridiales	k__Bacteria;p__Firmicutes;c__Clostridia;o__Clostridiales	1	0	0	1	0	0	0	0	0
OPU_690	Armatimonadales	k__Bacteria;p__Armatimonadetes;c__Armatimonadia;o__Armatimonadales	1	0	0	0	0	0	0	1	0
OPU_1443	Gastranaerophilales	k__Bacteria;p__Candidatus Melainabacteria;c__Gastranaerophilales;o__Gastranaerophilales	1	0	0	0	0	0	1	0	0
OPU_1218	Lactobacillales	k__Bacteria;p__Firmicutes;c__Bacilli;o__Lactobacillales	1	0	0	0	0	0	1	0	0
OPU_700	Synechococcales	k__Bacteria;p__Cyanobacteria;c__Cyanophyceae;o__Synechococcales	1	0	0	0	0	1	0	0	0
OPU_430	Rhodospirillales	k__Bacteria;p__Proteobacteria;c__Alphaproteobacteria;o__Rhodospirillales	1	0	0	0	0	0	0	1	0			14	2.03193
OPU_998	Thermomicrobiales	k__Bacteria;p__Chloroflexi;c__Thermomicrobia;o__Thermomicrobiales	1	0	0	0	1	0	0	0	0	order level		138	0.219319
OPU_698	Elusimicrobia	k__Bacteria;p__Elusimicrobia;c__Elusimicrobia	7	0	0	0	0	0	5	2	0
OPU_631	Holophagae	k__Bacteria;p__Acidobacteria;c__Holophagae	6	0	0	0	0	0	0	6	0
OPU_432	Alphaproteobacter	k__Bacteria;p__Proteobacteria;c__Alphaproteobacteria	5	0	0	0	0	1	0	0	4
OPU_129	Gammaproteobacteria	k__Bacteria;p__Proteobacteria;c__Gammaproteobacteria	4	0	0	0	0	0	0	3	1
OPU_433	Alphaproteobacter	k__Bacteria;p__Proteobacteria;c__Alphaproteobacteria	4	0	0	0	1	0	0	3	0
OPU_128	Gammaproteobacteria	k__Bacteria;p__Proteobacteria;c__Gammaproteobacteria	3	0	0	0	0	0	0	3	0
OPU_1421	Oxyphotobacteria	k__Bacteria;p__Unclassified phylum;c__Oxyphotobacteria	3	0	0	0	1	1	0	1	0
OPU_1406	Oxyphotobacteria	k__Bacteria;p__Unclassified phylum;c__Oxyphotobacteria	1	0	0	0	1	0	0	0	0
OPU_1226	Mollicutes	k__Bacteria;p__Tenericutes;c__Mollicutes	1	0	1	0	0	0	0	0	0			10	1.45138
OPU_1227	Mollicutes	k__Bacteria;p__Tenericutes;c__Mollicutes	1	0	0	0	0	0	0	1	0	class level		35	0.0556244
OPU_625	Acidobacteria	k__Bacteria;p__Acidobacteria	11	0	0	0	0	0	0	11	0
OPU_628	Acidobacteria	k__Bacteria;p__Acidobacteria	7	0	0	0	1	0	0	6	0
OPU_989	Actinobacteria	k__Bacteria;p__Actinobacteria	1	0	0	0	0	0	0	1	0			4	0.580552			OPU No.	83	12.0464
OPU_1447	Levybacteria	k__Bacteria;p__Levybacteria	1	0	0	0	0	0	0	1	0	phylum level		20	0.0317854		high taxa	Reads	1268	2.01519
OPU_1405	uncult-Microcoleus	k__Bacteria;p__Unclassified phylum;c__Cyanobacteria;o__Oscillatoriales;f__ Microcoleaceae;g__uncult_Microcoleus	132	0	0	0	9	3	0	0	120			2	0.290276
OPU_131	uncult_Ramlibacter	k__Bacteria;p__Proteobacteria;c__Betaproteobacteria;o__Burkholderiales;f__Comamonadaceae;g__uncult_Ramlibacter	2	0	0	0	1	0	0	0	1	genus level		134	0.212962
OPU_1432	uncult_Coleofasciculaceae	k__Bacteria;p__Cyanobacteria;c__Cyanophyceae;o__Oscillatoriales;f__uncult_Coleofasciculaceae	21	0	0	0	10	11	0	0	0
OPU_1419	uncult_Phormidiaceae	k__Bacteria;p__Cyanobacteria;c__Oscillatoriales;o__Phormidiaceae;f__uncult_Phormidiaceae	18	0	0	0	13	5	0	0	0
OPU_424	uncult_Anaplasmataceae	k__Bacteria;p__Proteobacteria;c__Alphaproteobacteria;o__Rickettsiales;f__uncult_Anaplasmataceae	10	1	0	0	0	6	0	0	3
OPU_1293	uncult_Ruminococcaceae	k__Bacteria;p__Firmicutes;c__Clostridia;o__Clostridiales;f__uncult_Ruminococcaceae	8	0	2	0	1	0	0	5	0
OPU_1427	uncult_Coleofasciculaceae	k__Bacteria;p__Cyanobacteria;c__Cyanophyceae;o__Oscillatoriales;f__uncult_Coleofasciculaceae	7	0	0	0	0	4	0	3	0
OPU_646	uncult_Isosphaeraceae	k__Bacteria;p__Planctomycetes;c__Planctomycetacia;o__Planctomycetales;f__uncult_Isosphaeraceae	7	0	0	0	3	2	0	2	0
OPU_618	uncult_Acidobacteriaceae	k__Bacteria;p__Acidobacteria;c__Acidobacteria;o__Acidobacteriales;f__uncult_Acidobacteriaceae	6	0	0	0	1	0	0	5	0
OPU_722	uncut_Gemmatimonadaceae	k__Bacteria;p__Gemmatimonadetes;c__Gemmatimonadetes;o__Gemmatimonadales;f__uncut_Gemmatimonadaceae	6	0	0	0	0	0	1	5	0
OPU_1418	uncult_Phormidiaceae	k__Bacteria;p__Cyanobacteria;c__Oscillatoriales;o__Phormidiaceae;f__uncult_Phormidiaceae	4	0	0	0	0	3	1	0	0
OPU_721	uncult_Gemmatimonadaceae	k__Bacteria;p__Gemmatimonadetes;c__Gemmatimonadetes;o__Gemmatimonadales;f__uncult_Gemmatimonadaceae	3	0	0	0	0	0	0	3	0
OPU_992	uncult_Caldilineaceae	k__Bacteria;p__Chloroflexi;c__Caldilineae;o__Caldilineales;f__uncult_Caldilineaceae	2	0	0	0	0	2	0	0	0
OPU_1428	uncult_Coleofasciculaceae	k__Bacteria;p__Cyanobacteria;c__Cyanophyceae;o__Oscillatoriales;f__uncult_Coleofasciculaceae	2	0	0	0	1	0	0	1	0
OPU_952	uncult_Ilumatobacteraceae	k__Bacteria;p__Actinobacteria;c__Acidimicrobiia;o__Acidimicrobiales;f__uncult_Ilumatobacteraceae	2	0	0	0	0	0	0	1	1
OPU_309	uncult_Xanthobacteraceae	k__Bacteria;p__Proteobacteria;c__Alphaproteobacteria;o__Rhizobiales;f__uncult_Xanthobacteraceae	2	0	0	0	0	1	1	0	0
OPU_616	uncult_Acidobacteriaceae	k__Bacteria;p__Acidobacteria;c__Acidobacteria;o__Acidobacteriales;f__uncult_Acidobacteriaceae	1	0	0	0	0	0	0	1	0
OPU_499	uncult_Cyclobacteriaceae	k__Bacteria;p__Bacteroidetes;c__Cytophagia;o__Cytophagales;f__uncult_Cyclobacteriaceae	1	0	0	0	0	0	0	1	0
OPU_708	uncult_Deinococcaceae	k__Bacteria;p__Deinococcus-Thermus;c__Deinococci;o__Deinococcales;f__uncult_Deinococcaceae	1	0	0	0	0	0	0	1	0
OPU_559	uncult_Sandaracinaceae	k__Bacteria;p__Proteobacteria;c__Deltaproteobacteria;o__Myxococcales;f__uncult_Sandaracinaceae	1	0	0	0	0	0	0	1	0			19	2.75762
OPU_530	uncult_Saprospiraceae	k__Bacteria;p__Bacteroidetes;c__Chitinophagia;o__Saprospirales;f__uncult_Saprospiraceae	1	0	0	0	0	0	0	1	0	family level		103	0.163695
OPU_977	uncult_Gaiellales	k__Bacteria;p__Actinobacteria;c__Actinobacteria;o__uncult_Gaiellales	6	0	0	0	1	0	0	4	1
OPU_326	uncult_Rhizobiales	k__Bacteria;p__Proteobacteria;c__Alphaproteobacteria;o__uncult_Rhizobiales	6	0	0	0	0	1	1	4	0
OPU_945	uncult_Frankiales	k__Bacteria;p__Actinobacteria;c__Actinobacteria;o__uncult_Frankiales	5	0	0	0	0	5	0	0	0
OPU_576	uncult_Myxococcales	k__Bacteria;p__Proteobacteria;c__Deltaproteobacteria;o__uncult_Myxococcales	3	0	0	0	0	0	0	3	0
OPU_733	uncult_Kallotenuales	k__Bacteria;p__Chloroflexi;c__ Chloroflexia;o__uncult_Kallotenuales	2	0	0	0	1	0	0	1	0
OPU_659	uncult_Planctomycetales	k__Bacteria;p__Planctomycetes;c__Planctomycetacia;o__uncult_Planctomycetales	2	1	0	0	0	1	0	0	0
OPU_687	uncult_Armatimonadales	k__Bacteria;p__Armatimonadetes;c__Armatimonadia;o__uncult_Armatimonadales	1	0	0	0	0	0	0	0	1
OPU_688	uncult_Armatimonadales	k__Bacteria;p__Armatimonadetes;c__Armatimonadia;o__uncult_Armatimonadales	1	0	0	0	1	0	0	0	0			9	1.30624
OPU_578	uncult_Myxococcales	k__Bacteria;p__Proteobacteria;c__Deltaproteobacteria;o__uncult_Myxococcales	1	0	0	0	0	0	0	1	0	order level		27	0.0429103
OPU_964	uncult_Actinobacteria	k__Bacteria;p__Actinobacteria;c__uncult_Actinobacteria	1	0	0	0	0	0	0	1	0			2	0.290276
OPU_686	unclut_Acidobacteriia	k__Bacteria;p__ Acidobacteria;c__unclut_Acidobacteriia	3	0	0	0	1	0	0	2	0	class level		4	0.00635708
OPU_622	uncult_Acidobacteria	k__Bacteria;p__uncult_Acidobacteria	28	0	0	0	0	0	2	26	0			2	0.290276
OPU_630	uncult_Acidobacteria	k__Bacteria;p__uncult_Acidobacteria	2	0	0	0	0	0	0	2	0	phylum level		30	0.0476781
OPU_699	uncult_Bacteria	k__Bacteria;p__uncult_Bacteria	7	0	0	0	2	4	1	0	0
*,Represents taxon groups with potential pathogenicity(17)													OPU No.	35	5.07983
												uncultured	Reads	305	0.484727
