# Supplementary material for: Species-level microbiota of ticks and fleas from Marmota himalayana in the Qinghai-Tibet Plateau
Source: Front Microbiol. 2023 Jun 21;14:1188155. doi: 10.3389/fmicb.2023.1188155 (PMC10320725; doi:10.3389/fmicb.2023.1188155)
Supplement: Supplementary file 1 [file Data_Sheet_1.zip › Table S4.XLSX]

## Sheet: Sheet1
Table S5. Quality control data of metagenomic sequencing and assembly.
Sample Name	InsertSize(bp)	SeqStrategy	RawData(M)	CleanData(M)	NonHostData(M)	Total len.(bp)	Num.	Average len.(bp)	N50 Len.(bp)	N90 Len.(bp)	Max len.(bp)
F1	350	(150:150)	7886.81	7866.63	7725.16	216983423	243840	889.86	883	554	41445
F2	350	(150:150)	7968.61	7952.46	7891.68	326568716	347107	940.83	960	567	75637
F3	350	(150:150)	7787.3	7773.04	7717.88	182321939	209226	871.41	852	548	83978
F4	350	(150:150)	6529.19	6519.44	6459.4	244673699	251857	971.48	971	562	93511
F5	350	(150:150)	6840.11	6827.01	6785.28	390722998	311278	1255.22	1464	610	150013
F6	350	(150:150)	7129.34	7119.32	7047.26	376742440	359918	1046.75	1116	587	79760
F7	350	(150:150)	7288.11	7271.09	7208.82	225991153	266379	848.38	830	550	142962
F8	350	(150:150)	8432.33	8409.56	8339.56	390587157	425988	916.9	933	566	79760
T1	350	(150:150)	7882.89	7862.22	7299.12	510379375	519620	982.22	1039	586	12299
T2	350	(150:150)	8118.43	8092.98	7484.66	498262593	520189	957.85	1006	577	13400
T3	350	(150:150)	7561.08	7540.34	6963.54	500176373	514893	971.42	1025	583	13237
T4	350	(150:150)	6940.24	6920.12	6398.2	454262078	485005	936.61	974	578	9040
T5	350	(150:150)	7163.87	7147.05	6566.98	460176321	501449	917.69	951	567	12077
T6	350	(150:150)	9092.74	9066.51	8397.82	553072816	548170	1008.94	1079	588	14468
T7	350	(150:150)	7841.32	7819.2	7231.78	517303136	519030	996.67	1059	591	12116
T8	350	(150:150)	6516.61	6502.19	5980.24	390987999	451762	865.47	882	557	7164
Sample Name: The name of samples.
InsertSize(bp): The size of the inserted fragment when building the library.
SeqStrategy: The sequencing strategy was Paierd-end sequencing and the length of sequencing reads was 150bp.
RawData(M): The quantity of raw metagenomic sequencing reads for each sample pool.
CleanData(M): The quantity of high quality data generated by quality control process.
NonHostData(M):The quantity of remaining data after removing host.
Total len.(bp):The total length of the conting assembled.
Num.:The total number of conting assembled.
Average len.(bp): The anverage length of conting assembled.
N50 Len.(bp)：The N50 length of conting assembled.
N90 Len.(bp): The N90 length of conting assembled.
Max len.(bp):The max length of conting assembled.
