# Supplementary material for: Species-level microbiota of ticks and fleas from Marmota himalayana in the Qinghai-Tibet Plateau
Source: Front Microbiol. 2023 Jun 21;14:1188155. doi: 10.3389/fmicb.2023.1188155 (PMC10320725; doi:10.3389/fmicb.2023.1188155)
Supplement: Supplementary file 1 [file Data_Sheet_1.zip › Table S5.XLSX]

## Sheet: Sheet1
Table S6. The information of metagenomic assembled genomes.
Bins	MAGs (organism)	Completeness(%)	Contamination(%)	Size (bp)	Classification
f5_bin1	Rickettsiaceae bacterium DFT1	98.57	1.579	1374089	d__Bacteria;p__Proteobacteria;c__Alphaproteobacteria;o__Rickettsiales;f__Rickettsiaceae;g__GCF-002259525;s__
f5_bin2	Providencia heimbachae DFT2	100	0	4171184	d__Bacteria;p__Proteobacteria;c__Gammaproteobacteria;o__Enterobacterales;f__Enterobacteriaceae;g__Providencia;s__Providencia heimbachae
f5_bin3	Wolbachia sp. DFT3	94.23	0.569	1104884	d__Bacteria;p__Proteobacteria;c__Alphaproteobacteria;o__Rickettsiales;f__Anaplasmataceae;g__Wolbachia;s__
f6_bin4	Wolbachia sp. DFT4	94.23	0	1031487	d__Bacteria;p__Proteobacteria;c__Alphaproteobacteria;o__Rickettsiales;f__Anaplasmataceae;g__Wolbachia;s__
f6_bin5	Acidimicrobiales bacterium DFT5	80	3.418	3705373	d__Bacteria;p__Actinobacteriota;c__Acidimicrobiia;o__Acidimicrobiales;f__JACDCH01;g__ZC4RG19;s__
f6_bin6	Rickettsiaceae bacterium DFT6	91.94	3.238	1497484	d__Bacteria;p__Proteobacteria;c__Alphaproteobacteria;o__Rickettsiales;f__Rickettsiaceae;g__GCF-002259525;s__
f6_bin7	Mumia sp. DFT7	96.71	0.345	3470348	d__Bacteria;p__Actinobacteriota;c__Actinomycetia;o__Propionibacteriales;f__Nocardioidaceae;g__Mumia;s__
f6_bin8	Bartonella sp. DFT8	75.77	11.57	1553502	d__Bacteria;p__Proteobacteria;c__Alphaproteobacteria;o__Rickettsiales;f__Anaplasmataceae;g__Wolbachia;s__
f8_bin9	Bartonella sp. DFT9	76.39	8.14	1526920	d__Bacteria;p__Proteobacteria;c__Alphaproteobacteria;o__Rickettsiales;f__Anaplasmataceae;g__Wolbachia;s__
tick_bin1	Anaplasma sp. DFT10	*	*	1288303	d__Bacteria;p__Proteobacteria;c__Alphaproteobacteria;o__Rickettsiales;f__Anaplasmataceae;g__Anaplasma;s__
*,Represents low-quality criteria (less than 50% completeness and <15% contamination)
Bins: The output of the contig bining.
MAGs: The metagenomic assembled genomes.
Completeness: The completeness of metagenomic assembled genomes.
Contamination : The contamination of metagenomic assembled genomes.
Size: The size of metagenomic assembled genomes.
Classification: The classification of metagenomic assembled genomes.
